# Supplementary material for: An Integrative Transcriptome-Wide Analysis of Amyotrophic Lateral Sclerosis for the Identification of Potential Genetic Markers and Drug Candidates
Source: Int J Mol Sci. 2021 Mar 22;22(6):3216. doi: 10.3390/ijms22063216 (PMC8004271; doi:10.3390/ijms22063216)
Supplement: Supplementary file 1 [file ijms-22-03216-s001.zip]

Archive with 1 entries (1 files):
- ijms-1151677-supplementary.xlsx
