# Supplementary material for: An Integrative Transcriptome-Wide Analysis of Amyotrophic Lateral Sclerosis for the Identification of Potential Genetic Markers and Drug Candidates
Source: Int J Mol Sci. 2021 Mar 22;22(6):3216. doi: 10.3390/ijms22063216 (PMC8004271; doi:10.3390/ijms22063216)
Supplement: Supplementary file 1 [file ijms-22-03216-s001.zip › ijms-1151677-supplementary.xlsx]

## Sheet: README
README for Supplementary Tables 1-6
Supplementary Table 1 - TWAS summary statistics
Supplementary Table 2 - TWAS significant genes (FDR <0.05)
Supplementary Table 3 - Divide the loci of TWAS novel genes based on +/-500kb
Supplementary Table 4 - Conditional analysis of multi-gene loci
Supplementary Table 5 - TWAS-GSEA result (FDR<0.05) and enrichment gene set
Supplementary Table 6 - CMap permuted result
Supplementary Table 1 - TWAS summary statistics (19 tissue)
Gene	HGNC Symbol Gene ID
Chr	Chromosome
Gene.Start	Gene start position (bp)
Gene.End	Gene end position (bp)
HSQ	Heritability of the gene
BEST.GWAS.ID	rsID of the most significant GWAS SNP in locus
BEST.GWAS.Z	Z-score of the most significant GWAS SNP in locus
EQTL.ID	rsID of the best eQTL in the locus
EQTL.R2	cross-validation R2 of the best eQTL in the locus
EQTL.Z	Z-score of the best eQTL in the locus
EQTL.GWAS.Z	GWAS Z-score for this eQTL
NSNP	Number of SNPs in the locus
NWGT	Number of SNPs in the best perfmroming model
MODEL	Best performing model
MODELCV.R2	cross-validation R2 of the best performing model
MODELCV.PV	cross-validation P-value of the best performing model
TWAS.Z	TWAS Z-Score
TWAS.P	TWAS P-value
REAL PANEL	Reference Panel
FDR	FDR
Supplementary Table 2 - TWAS significant genes (FDR <0.05)
Sort ascending by FDR
Supplementary Table 3 - Divide the lci of TWAS novel genes based on +/-500kb
Locus	Locus number
Gene(s)	HGNC Symbol Gene IDs of genes in locus
Chr	Chromosome
Locus.start	Locus start position (bp)
Locus.end	Locus end position (bp)
Supplementary Table 4 - Conditional analysis of multi-gene loci (conditionally independent genes highlighted in bold)
Locus	Locus number
Genes in locus	HGNC Symbol Gene IDs of genes in locus
Gene	HGNC Symbol Gene IDs of gene being tested
TWAS.Z	TWAS Z-score
TWAS.P	TWAS P-value
Cond.B	Conditional beta
Cond.SE	Conditional standard error
Cond.Z	Conditional Z-score
Cond.P	Conditional P-value
Supplementary Table 5 - TWAS-GSEA result (FDR<0.05) and enrichment gene set (TWAS significant genes highlighted in bold)
Pathway	Significant biological pathway
Tissue	Identifying Tissue referecne panel
Gene(s)	enrichment genes in pathway
Supplementary Table 6 - CMap result (enrichment score>0, P-value<0.01 molecules highlighted in bold)
Rank
Cmap name	Biomolcules, level-4 ATC code, cell line associated with the instance set
mean	the arithmetic mean of the connectivity scores for those instances
n	the number of those instances
enrichment	A value between +1 and -1 representing the absolute enrichment of a up or down tag list in a given instance.
P	a measure of the enrichment of those instances in the order list of all instances, a permutation p-value for that enrichment score
specificity	the specificity of that enrichment
percent non-null	the non-null percentage

## Sheet: Table1
Gene	CHR	Gene.Start	Gene.End	HSQ	BEST.GWAS.ID	BEST.GWAS.Z	EQTL.ID	EQTL.R2	EQTL.Z	EQTL.GWAS.Z	NSNP	NWGT	MODEL	MODELCV.R2	MODELCV.PV	TWAS.Z	TWAS.P	REAL_PANEL	fdr
C9orf72	9	27500000	27600000	0.3619	rs3849943	11.41	rs700791	0.078121	4.47	11.066	722	5	lasso	0.06932	0.000526	11.0752	1.65e-28	Pituitary	4.02489e-23
C9orf72	9	27500000	27600000	0.44	rs3849943	11.41	rs13691	0.09427	-5.58	-4.485	719	6	lasso	0.2949	1.78e-11	10.9091	1.04e-27	Brain_Nucleus_accumbens_basal_ganglia	1.26845e-22
C9orf72	9	27500000	27600000	0.4331	rs3849943	11.41	rs10812610	0.127	5.19	7.21	719	15	enet	0.18985	5.44e-07	9.0677	1.22e-19	Brain_Frontal_Cortex_BA9	2.70544e-15
C9orf72	9	27500000	27600000	0.1469	rs3849943	11.41	rs2282240	0.11096	-8.02	-4.66	703	40	enet	0.11697	4.38e-17	8.00099	1.23e-15	METSIM.ADIPOSE.RNASEQ	1.87523e-11
C9orf72	9	27500000	27600000	0.5565	rs3849943	11.41	rs10967973	0.258	6.33	7.269	721	12	enet	0.24485	3.1e-09	7.44054	1e-13	Brain_Cerebellar_Hemisphere	1.35518e-09
C9orf72	9	27500000	27600000	0.3371	rs3849943	11.41	rs13691	0.19146	-5.34	-4.485	721	6	lasso	0.125196	8.66e-06	6.86016	6.88e-12	Brain_Caudate_basal_ganglia	7.62845e-08
C9orf72	9	27500000	27600000	0.709	rs3849943	11.41	rs774354	0.16237	4.58	9.402	718	718	blup	0.1567	0.000137	6.5371	6.27e-11	Brain_Spinal_cord_cervical_c-1	6.37275e-07
C9orf72	9	27500000	27600000	0.06555	rs3849943	11.41	rs3849946	0.048051	-7.83	-6.702	713	4	lasso	0.04625	1.06e-14	6.4315	1.26e-10	NTR.BLOOD.RNAARR	1.22942e-06
C9orf72	9	27500000	27600000	0.366	rs3849943	11.41	rs13691	0.227904	-5.21	-4.485	721	3	lasso	0.18751	1.37e-06	6.3573	2.05e-10	Brain_Putamen_basal_ganglia	1.92332e-06
TNIP1	5	150000000	150000000	0.0266	rs4958872	5.42	rs17111695	0.0172	-5.18	5.387	614	23	enet	0.02374	2.22e-08	-5.55238	2.82e-08	YFS.BLOOD.RNAARR	0.000237204
C9orf72	9	27500000	27600000	0.4793	rs3849943	11.41	rs10812611	0.04806	4.34	7.537	721	721	blup	0.08373	0.00127	5.44999	5.04e-08	Brain_Hippocampus	0.000409807
SCFD1	14	31100000	31200000	0.204	rs229150	5.18	rs179562	0.00102	3.54	4.328	387	387	blup	0.0859	0.00127	5.4004	6.65e-08	Brain_Hypothalamus	0.000506923
SCFD1	14	31100000	31200000	0.0868	rs229150	5.18	rs229150	0.070777	-5.68	5.181	404	6	lasso	0.074619	2.1e-07	-5.3848	7.25e-08	GTEx.Whole_Blood	0.000535913
C9orf72	9	27500000	27600000	0.474	rs3849943	11.41	rs13691	0.24371	-6.17	-4.485	722	6	lasso	0.25339	2e-11	5.3541	8.6e-08	Brain_Cerebellum	0.000617007
SCFD1	14	31100000	31200000	0.0172	rs229150	5.18	rs229150	0.015805	-4.97	5.181	417	6	lasso	0.01226	5.37e-05	-5.2611	1.43e-07	NTR.BLOOD.RNAARR	0.000942768
SCFD1	14	31100000	31200000	0.0462	rs229150	5.18	rs8012494	0.0449	-8.97	4.367	391	27	enet	0.05407	3.45e-17	-5.19011	2.1e-07	YFS.BLOOD.RNAARR	0.00131349
SCFD1	14	31100000	31200000	0.207	rs229150	5.18	rs7154847	0.16401	4.55	5.048	388	5	lasso	0.1548	1.5e-05	5.1536	2.56e-07	Brain_Anterior_cingulate_cortex_BA24	0.00156117
SCFD1	14	31100000	31200000	0.393	rs229150	5.18	rs12434151	0.146	5.07	4.948	388	9	lasso	0.13527	1.57e-05	5.1102	3.22e-07	Brain_Cerebellar_Hemisphere	0.00187015
SCFD1	14	31100000	31200000	0.355	rs229150	5.18	rs229201	0.27737	6.74	5.052	388	3	lasso	0.25377	1.92e-11	5.05808	4.23e-07	Brain_Cerebellum	0.00214966
SCFD1	14	31100000	31200000	0.1555	rs229150	5.18	rs448175	0.182462	9.16	5.075	411	3	lasso	0.17934	2.58e-21	5.0269	4.98e-07	CMC.BRAIN.RNASEQ	0.0022889
DYNLL2	17	56160776	56172897	0.1879	rs8071026	4.22	rs8071026	0.131766	-8.7	4.222	465	465	bslmm	0.13495	1.29e-19	-4.89458	9.85e-07	METSIM.ADIPOSE.RNASEQ	0.00299044
SCFD1	14	31100000	31200000	0.0636	rs229150	5.18	rs229244	0.053699	-6.59	4.516	407	8	enet	0.05307	1.99e-08	-4.8653	1.14e-06	METSIM.ADIPOSE.RNASEQ	0.0032244
C9orf72	9	27500000	27600000	0.3766	rs3849943	11.41	rs13691	0.19	-5.57	-4.485	722	5	lasso	0.170021	4.02e-07	4.80323	1.56e-06	Brain_Cortex	0.00396391
SLC9A8	20	48429249	48508779	0.1485	rs2038127	4.51	rs719219	0.053324	6.21	4.38	499	26	enet	0.092606	2.32e-11	4.7369	2.17e-06	CMC.BRAIN.RNASEQ	0.00506451
RSPH10B	7	5970000	6010000	0.3182	rs4724712	3.25	rs4724754	0.05739	-4.69	2.456	354	354	blup	0.11719	7.25e-06	-4.67788	2.9e-06	Pituitary	0.00643096
ATXN3	14	92500000	92600000	0.257	rs709930	5.04	rs2273185	0.0745	3.9	3.431	524	524	blup	0.059	0.00648	4.6614	3.14e-06	Brain_Anterior_cingulate_cortex_BA24	0.00673422
TRIP11	14	92400000	92500000	0.266	rs709930	5.04	rs28628431	0.09187	4.45	4.99	506	3	lasso	0.0617	0.00114	4.65729	3.2e-06	Brain_Cerebellum	0.00673422
RP11-529H20.6	14	92500000	92500000	0.333	rs709930	5.04	rs28628431	0.20784	5.3	4.99	508	7	lasso	0.1684	8.18e-07	4.6554	3.23e-06	Brain_Nucleus_accumbens_basal_ganglia	0.00673422
RP11-529H20.6	14	92500000	92500000	0.1523	rs709930	5.04	rs28628431	0.127465	7.45	4.99	494	4	lasso	0.154848	3.79e-14	4.6561	3.22e-06	GTEx.Whole_Blood	0.00673422
FAM66D	8	12000000	12000000	0.2396	rs4840584	3.76	rs7816040	0.00187	3.84	-2.36	244	244	blup	0.05019	0.00518	-4.6164	3.9e-06	Brain_Cortex	0.00799444
ATXN3	14	92500000	92600000	0.199	rs709930	5.04	rs10140469	0.135	13.65	4.885	524	52	enet	0.23513	1.12e-75	4.56105	5.09e-06	YFS.BLOOD.RNAARR	0.0100945
SLC9A8	20	48429250	48508779	0.325	rs2038127	4.51	rs719219	0.03717	4	4.38	455	455	blup	0.1197	0.000154	4.5402	5.62e-06	Brain_Hypothalamus	0.0109672
B4GALNT1	12	58000000	58000000	0.093	rs12816521	4.81	rs774899	0.061068	5.92	4.341	334	17	enet	0.05205	5.66e-07	4.48621	7.25e-06	CMC.BRAIN.RNASEQ	0.0134718
ATXN3	14	92500000	92600000	0.355	rs709930	5.04	rs28628431	0.14674	5.06	4.99	524	4	lasso	0.13159	2.42e-06	4.48076	7.44e-06	Brain_Cerebellum	0.0134976
ATXN3	14	92500000	92600000	0.2952	rs709930	5.04	rs8004149	0.202	6.35	4.912	524	27	enet	0.16415	9.28e-08	4.46486	8.01e-06	Pituitary	0.0140569
MYO19	17	34851477	34899284	0.1207	rs9906189	-4.52	rs8070260	0.141419	13.59	-4.28	327	14	enet	0.14515	4.04e-45	-4.4506	8.56e-06	YFS.BLOOD.RNAARR	0.014809
GGNBP2	17	34900737	34946278	0.07427	rs9906189	-4.52	rs2306589	0.093534	-11.13	-4.269	305	21	enet	0.10037	4.65e-31	4.4408	8.96e-06	YFS.BLOOD.RNAARR	0.0152842
GPX3	5	150000000	150000000	0.06732	rs4958872	5.42	rs12516176	0.0105	5.95	4.579	581	49	enet	0.03915	7.76e-13	4.36521	1.27e-05	YFS.BLOOD.RNAARR	0.020653
MYO19	17	34851477	34899284	0.097	rs9906189	-4.52	rs11650008	0.103711	7.84	-4.392	351	4	lasso	0.09834	1.65e-14	-4.34546	1.39e-05	METSIM.ADIPOSE.RNASEQ	0.0215966
C8orf58	8	22500000	22500000	0.0915	rs1869	-3.4	rs2280104	0.060078	5.87	2.215	524	524	bslmm	0.06353	3.33e-08	4.33431	1.46e-05	CMC.BRAIN.RNASEQ	0.0222589
ACSL5	10	114000000	114000000	0.11268	rs2419629	-4.85	rs11195940	0.126	12.88	3.835	439	439	bslmm	0.13007	2.62e-40	4.26988	1.96e-05	YFS.BLOOD.RNAARR	0.0283875
ZDHHC6	10	114000000	114000000	0.04928	rs2419629	-4.85	rs2306158	0.0257	7.39	-4.23	418	6	lasso	0.042	1.15e-13	-4.25006	2.14e-05	YFS.BLOOD.RNAARR	0.030001
NDUFC2	11	77800000	77800000	0.263	rs665278	-3.95	rs4945276	0.157543	4.75	-3.859	363	2	lasso	0.13379	7.65e-06	-4.2452	2.18e-05	Brain_Cortex	0.0303871
HDGFRP3	15	83800000	83900000	0.13498	rs13329195	-4.1	rs7173876	0.149735	13.83	-3.551	390	10	lasso	0.1935	4.01e-61	-4.22534	2.39e-05	YFS.BLOOD.RNAARR	0.0323889
JUP	17	39910856	39943183	0.2053	rs4796750	-3.37	rs11079016	0.03426	3.88	-2.68	414	414	blup	0.04495	0.0161	-4.22185	2.42e-05	Brain_Hypothalamus	0.032435
USP37	2	219000000	219000000	0.01124	rs933994	3.65	rs4674305	0.00952	3.81	3.548	407	407	blup	0.007086	0.00172	4.1942	2.74e-05	NTR.BLOOD.RNAARR	0.0353638
GGNBP2	17	34900737	34946278	0.1558	rs9906189	-4.52	rs4796224	0.1396	-9.01	-4.128	332	5	lasso	0.14417	6.2e-21	4.18931	2.8e-05	METSIM.ADIPOSE.RNASEQ	0.0355736
DYNLL2	17	56160775	56167639	0.03292	rs8071026	4.22	rs11079329	0.00176	3.8	-1.228	466	466	bslmm	0.00738	0.00141	-4.1625	3.15e-05	NTR.BLOOD.RNAARR	0.0388075
PRSS3	9	33800000	33800000	0.258	rs10814062	4.04	rs834027	0.074748	3.36	3.918	302	3	lasso	0.02507	0.087	4.1561	3.24e-05	Brain_Substantia_nigra	0.0395171
TNIP1	5	150000000	150000000	0.489	rs4958872	5.42	rs3792785	0.077856	4.39	-2.212	604	9	lasso	0.18785	2.96e-07	-4.1365	3.53e-05	Brain_Cerebellar_Hemisphere	0.0420041
NDST2	10	75600000	75600000	0.09584	rs12256103	-4.22	rs4691	0.0936	-11.21	-3.767	232	14	lasso	0.09699	5.01e-30	4.13357	3.57e-05	YFS.BLOOD.RNAARR	0.0421874
LCE1C	1	153000000	153000000	0.264	rs3126091	4.11	rs4845496	0.0119	4.01	-1.743	490	490	blup	0.100968	0.00019	-4.11136	3.93e-05	Brain_Cerebellar_Hemisphere	0.0450074
SH2B3	12	112000000	112000000	0.04584	rs593226	3.96	rs688812	0.00891	-5.61	3.874	243	22	enet	0.01971	3.26e-07	-4.09724	4.18e-05	YFS.BLOOD.RNAARR	0.0474251
TRBC2	7	142000000	143000000	0.02081	rs1964986	-3.7	rs3114479	0.008399	-4.72	1.892	368	368	blup	0.00827	0.000769	-4.09181	4.28e-05	NTR.BLOOD.RNAARR	0.0483349
RP11-365O16.3	1	224000000	224000000	0.43	rs16844819	-3.86	rs1826421	0.09859	4.12	-3.141	354	22	enet	0.119999	0.00084	-4.09073	4.3e-05	Brain_Spinal_cord_cervical_c-1	0.048337
FGFRL1	4	1000000	1020000	0.254	rs12646225	3.46	rs2290409	-0.003829	3.77	-1.104	394	394	blup	0.0928	7.61e-05	-4.06883	4.72e-05	Brain_Cerebellum	0.0523347
RP13-98N21.2	15	82900000	82900000	0.31	rs1972460	-4.27	rs6495644	0.16284	-5.59	-3.456	150	150	blup	0.193712	1.88e-07	4.04659	5.2e-05	Brain_Cerebellar_Hemisphere	0.0553622
UBAP1	9	34200000	34300000	0.304	rs10814062	4.04	rs10972005	0.020736	3.74	2.584	320	320	blup	0.14033	0.000395	4.0454	5.22e-05	Brain_Substantia_nigra	0.0553622
SLC9A8	20	48429250	48508779	0.3928	rs2038127	4.51	rs2038127	0.15697	5.45	4.511	455	16	enet	0.20458	8.01e-08	4.03056	5.56e-05	Brain_Cerebellar_Hemisphere	0.0579601
HRNR	1	152000000	152000000	0.309	rs3126091	4.11	rs11204948	0.087316	-4.55	3.832	386	386	blup	0.19137	1.31e-06	-3.99699	6.42e-05	Brain_Anterior_cingulate_cortex_BA24	0.0644465
TEK	9	27100000	27200000	0.0938	rs3849943	11.41	rs10967719	0.01407	-5	-0.97	714	714	blup	0.04694	1.99e-06	3.9886	6.65e-05	CMC.BRAIN.RNASEQ	0.0662104
G2E3	14	31000000	31100000	0.0649	rs229150	5.18	rs2070340	0.035595	-5.48	3.815	397	397	blup	0.04365	4.45e-06	-3.98215	6.83e-05	CMC.BRAIN.RNASEQ	0.0671799
RP11-529H20.6	14	92500000	92500000	0.206	rs709930	5.04	rs28628431	0.135	4.8	4.99	508	508	blup	0.09556	5.1e-05	3.97762	6.96e-05	Pituitary	0.067856
DHRS11	17	34948228	34957235	0.04698	rs9906189	-4.52	rs12603276	0.059538	-9.07	4.011	285	7	lasso	0.05794	2.53e-18	-3.9759	7.01e-05	YFS.BLOOD.RNAARR	0.067856
HEMK1	3	50600000	50600000	0.1448	rs13064199	4.06	rs2609006	0.01836	-4.04	3.897	316	316	blup	0.0285	0.0444	-3.97	7.19e-05	Brain_Anterior_cingulate_cortex_BA24	0.0687795
DOCK3	3	50700000	51400000	0.113	rs13064199	4.06	rs4586853	0.06726	3.79	3.964	314	2	lasso	0.05113	0.01	3.95748	7.57e-05	Brain_Hippocampus	0.0704799
ZNHIT3	17	34842473	34855154	0.09244	rs9906189	-4.52	rs2242309	0.047676	8.43	3.153	323	4	lasso	0.07359	5.81e-23	3.9493	7.84e-05	YFS.BLOOD.RNAARR	0.071896
NCOA6	20	33284722	33413452	0.0297	rs6059928	-3.46	rs6060038	0.028932	-6.31	3.291	368	368	blup	0.02897	6.86e-10	-3.9053	9.41e-05	YFS.BLOOD.RNAARR	0.0816872
EPDR1	7	38000000	38000000	0.1043	rs17171046	-3.48	rs2722278	0.028661	4.17	2.886	582	2	lasso	0.021057	0.00439	3.89257	9.92e-05	GTEx.Whole_Blood	0.0843141
MIS12	17	5389693	5394130	0.1452	rs9902174	-3.98	rs3865351	0.0756	6.95	-3.863	529	3	lasso	0.1021	2.08e-12	-3.88096	0.000104	CMC.BRAIN.RNASEQ	0.0859967
RHBDL1	16	725666	728268	0.1005	rs2076142	-3.79	rs1128550	0.063889	4.89	-3.719	417	4	lasso	0.046931	3.59e-05	-3.86512	0.000111	GTEx.Whole_Blood	0.0890676
SCFD1	14	31100000	31200000	0.492	rs229150	5.18	rs4981784	0.020535	-3.27	-0.257	388	388	blup	0.060809	0.00425	3.8616	0.000113	Brain_Frontal_Cortex_BA9	0.0900798
C9orf72	9	27500000	27600000	0.2498	rs3849943	11.41	rs2282240	0.142988	-8.14	-4.66	725	725	bslmm	0.14168	7e-17	3.8607	0.000113	CMC.BRAIN.RNASEQ	0.0900798
HEMK1	3	50600000	50600000	0.0439	rs13064199	4.06	rs201194	0.050679	-5.37	3.797	268	3	lasso	0.04583	2.61e-06	-3.85673	0.000115	CMC.BRAIN.RNASEQ	0.0910789
RP13-608F4.1	15	82800000	82800000	0.1746	rs1972460	-4.27	rs4725	0.14349	4.95	-3.5	177	4	lasso	0.08997	0.000161	-3.8541	0.000116	Brain_Caudate_basal_ganglia	0.0912782
TRIM65	17	73876416	73893084	0.4115	rs7370	-4	rs7370	0.285405	6.17	-3.999	391	3	lasso	0.24937	1.02e-09	-3.85427	0.000116	Brain_Nucleus_accumbens_basal_ganglia	0.0912782
SLC9A8	20	48429250	48508779	0.393	rs2038127	4.51	rs6067319	0.03254	3.92	4.009	455	5	lasso	0.1412	3.09e-05	3.8407	0.000123	Brain_Hippocampus	0.0943514
RP11-529H20.6	14	92500000	92500000	0.17	rs709930	5.04	rs12588287	0.048177	3.87	4.975	508	508	blup	0.0414	0.0102	3.83839	0.000124	Brain_Cortex	0.094524
GPX3	5	150000000	150000000	0.1179	rs4958872	5.42	rs4958872	0.0629	-5.54	5.419	577	577	bslmm	0.0621	4.8e-08	-3.82148	0.000133	CMC.BRAIN.RNASEQ	0.0980154
EGR3	8	22500000	22600000	0.0376	rs1869	-3.4	rs1996147	0.023334	4.46	-2.641	507	507	bslmm	0.01636	0.00138	-3.81505	0.000136	METSIM.ADIPOSE.RNASEQ	0.099326
FBF1	17	73905655	73937137	0.443	rs7370	-4	rs1135889	0.321435	6.75	-3.488	403	3	lasso	0.341265	2.21e-13	-3.80933	0.000139	Brain_Nucleus_accumbens_basal_ganglia	0.101214
TOR1B	9	133000000	133000000	0.3524	rs7870884	4.18	rs1923664	0.009468	3.44	0.438	483	483	blup	0.060246	0.00622	3.80337	0.000143	Brain_Hypothalamus	0.103509
USP17L7	8	12000000	12000000	0.154	rs4840584	3.76	rs1736090	-0.00787	-3.37	1.862	229	229	blup	0.02528	0.0428	-3.80084	0.000144	Brain_Cerebellar_Hemisphere	0.103924
HEMK1	3	50600000	50600000	0.2067	rs13064199	4.06	rs1034405	0.008127	-4.42	3.761	316	316	blup	0.03877	0.0105	-3.79993	0.000145	Brain_Caudate_basal_ganglia	0.10403
WDR90	16	699325	717833	0.406	rs1139897	-4.11	rs34775748	0.171656	4.52	-3.645	459	4	lasso	0.1244	9.31e-05	-3.78539	0.000153	Brain_Putamen_basal_ganglia	0.107555
LOC441454	9	99700000	99700000	0.0464	rs7035310	-3.32	rs7035310	0.010006	3.52	-3.323	226	3	lasso	0.02003	0.00149	-3.782	0.000156	CMC.BRAIN.RNASEQ	0.108491
RP11-324O2.6	10	114000000	114000000	0.0771	rs2419629	-4.85	rs11195938	0.030836	4.59	3.772	450	8	lasso	0.02288	0.00312	3.78	0.000157	GTEx.Whole_Blood	0.108491
MIS12	17	5389605	5394134	0.3008	rs9902174	-3.98	rs11867311	0.156411	4.71	-3.714	525	5	lasso	0.09086	0.000891	-3.77852	0.000158	Brain_Anterior_cingulate_cortex_BA24	0.108874
JAKMIP3	10	134000000	134000000	0.661	rs10430614	3.73	rs11592585	0.21844	5.7	2.562	492	492	blup	0.25451	1.15e-08	3.77571	0.00016	Brain_Putamen_basal_ganglia	0.109326
ACSL5	10	114000000	114000000	0.1283	rs2419629	-4.85	rs17129748	0.158973	7.99	3.757	470	4	lasso	0.17023	1.67e-15	3.7678	0.000165	GTEx.Whole_Blood	0.110574
RP11-23P13.7	15	42200000	42200000	0.398	rs776717	-2.66	rs2278964	0.00962	3.55	-2.268	424	424	blup	0.14788	1.99e-05	-3.76011	0.00017	Brain_Hippocampus	0.112077
TRIM65	17	73876416	73893084	0.5947	rs7370	-4	rs7370	0.303114	6.88	-3.999	390	5	lasso	0.38714	7.39e-15	-3.7494	0.000177	Brain_Cerebellar_Hemisphere	0.11483
KSR1	17	25783670	25948299	0.1171	rs7222355	-3.56	rs2948539	0.094916	-5.98	-3.464	338	18	enet	0.115671	8.6e-11	3.7427	0.000182	GTEx.Whole_Blood	0.117139
WDR24	16	734622	740444	0.1031	rs2076142	-3.79	rs4984683	0.040701	4.53	-3.285	417	15	enet	0.016963	0.00953	-3.73997	0.000184	GTEx.Whole_Blood	0.118115
WBP2	17	73841780	73852588	0.01452	rs7370	-4	rs7370	0.008676	-4.8	-3.999	375	8	enet	0.01355	1.99e-05	3.7378	0.000186	YFS.BLOOD.RNAARR	0.118774
RP11-365O16.3	1	224000000	224000000	0.1655	rs16844819	-3.86	rs12134258	0.0183	3.86	-2.504	354	354	blup	0.047297	0.00369	-3.72352	0.000196	Pituitary	0.122592
HDGFRP3	15	83800000	83900000	0.02633	rs13329195	-4.1	rs7167364	0.02471	5.78	-3.393	383	7	enet	0.02413	2.19e-08	-3.7195	0.0002	NTR.BLOOD.RNAARR	0.123198
SNRPGP10	1	205000000	205000000	0.469	rs2802822	4.32	rs2759284	-0.00788	-3.24	-1.4	586	73	enet	0.04029	0.0144	3.7177	0.000201	Brain_Cerebellar_Hemisphere	0.123503
HEMK1	3	50600000	50600000	0.215	rs13064199	4.06	rs399484	0.149173	-4.38	3.704	316	1	lasso	0.10092	0.00158	-3.704	0.000212	Brain_Amygdala	0.12644
GABPB2	1	151000000	151000000	0.0545	rs6694357	3.22	rs6694357	0.038631	5.09	3.223	328	3	lasso	0.045	2.3e-07	3.70404	0.000212	METSIM.ADIPOSE.RNASEQ	0.12644
ATXN3	14	92500000	92600000	0.178	rs709930	5.04	rs1051340	0.077517	4.15	3.446	524	5	lasso	0.07453	0.00227	3.6916	0.000223	Brain_Hippocampus	0.130059
HEMK1	3	50600000	50600000	0.148	rs13064199	4.06	rs6787890	0.04397	-3.44	2.957	315	315	blup	0.04554	0.0143	-3.69094	0.000223	Brain_Hippocampus	0.130059
SCNN1D	1	1220000	1230000	0.414	rs12041925	-3.31	rs7524470	-1.34e-05	3.27	-0.527	252	252	blup	0.02234	0.0497	-3.69037	0.000224	Brain_Nucleus_accumbens_basal_ganglia	0.130059
GOLGA6L9	15	83100000	83100000	0.0898	rs12900374	-3.81	rs12438371	0.028202	-4.28	-1.914	154	13	enet	0.03449	5.55e-06	3.68988	0.000224	METSIM.ADIPOSE.RNASEQ	0.130059
ACSL5	10	114000000	114000000	0.05028	rs2419629	-4.85	rs10885346	0.0293	6.18	3.902	471	24	enet	0.02517	1.1e-08	3.6857	0.000228	NTR.BLOOD.RNAARR	0.130863
CAMLG	5	134000000	134000000	0.673	rs17167632	-3.68	rs11948613	0.47521	7.42	-3.659	305	9	lasso	0.427592	5.77e-15	-3.67233	0.00024	Brain_Putamen_basal_ganglia	0.134776
TRIM65	17	73876416	73893084	0.6263	rs7370	-4	rs7370	0.370324	8.16	-3.999	390	11	lasso	0.442	4.1e-21	-3.6635	0.000249	Brain_Cerebellum	0.136187
AP3B2	15	83300000	83400000	0.064	rs13329195	-4.1	rs17158396	0.03543	4.62	-3.28	226	6	enet	0.028409	0.00111	-3.66395	0.000248	GTEx.Whole_Blood	0.136187
RP11-430H10.1	11	45400000	45400000	0.433	rs875973	-3.42	rs7950659	0.07114	-4.9	2.512	518	7	lasso	0.172585	9.58e-07	-3.65949	0.000253	Brain_Cerebellar_Hemisphere	0.13745
MARK3	14	104000000	104000000	0.24	rs3212054	3.95	rs10141388	0.237	6.2	-3.192	360	20	enet	0.23401	9.52e-11	-3.64976	0.000262	Pituitary	0.13887
ERAP1	5	96100000	96100000	0.5242	rs17401719	-3.48	rs17401719	0.17	-5.58	-3.476	501	6	lasso	0.22576	3.27e-10	3.64276	0.00027	Brain_Cerebellum	0.139538
USP35	11	77900000	77900000	0.064	rs665278	-3.95	rs3740677	0.045923	4.73	3.483	363	363	blup	0.03841	1.61e-05	3.64214	0.00027	CMC.BRAIN.RNASEQ	0.139538
RP11-529H20.6	14	92500000	92500000	0.384	rs709930	5.04	rs1048755	0.0914	3.69	4.907	508	508	blup	0.1014	0.000459	3.6397	0.000273	Brain_Anterior_cingulate_cortex_BA24	0.140197
C7orf44	7	43600000	43800000	0.03736	rs10229363	-3.5	rs9297137	0.035386	7.1	-3.387	484	4	lasso	0.03806	2.34e-12	-3.63896	0.000274	NTR.BLOOD.RNAARR	0.140415
MESDC2	15	81200000	81300000	0.3835	rs7178551	3.67	rs16972604	0.189	5.77	3.652	463	4	lasso	0.16096	1.65e-07	3.6355	0.000277	Brain_Cerebellum	0.141064
CYP27A1	2	220000000	220000000	0.31988	rs933994	3.65	rs1554622	0.524	25.74	3.604	377	16	lasso	0.53182	2.93e-210	3.63546	0.000277	YFS.BLOOD.RNAARR	0.141064
MYO19	17	34851598	34891305	0.0515	rs9906189	-4.52	rs4796223	0.0543	-5.64	3.508	348	2	lasso	0.05045	8.38e-07	-3.62942	0.000284	CMC.BRAIN.RNASEQ	0.143134
COL24A1	1	86200000	86600000	0.0497	rs10873740	-4.07	rs11161714	0.043864	-5.38	-4.008	719	6	lasso	0.04265	4.69e-07	3.62949	0.000284	METSIM.ADIPOSE.RNASEQ	0.143134
ERI1	8	8860000	8890000	0.03771	rs17663167	3.69	rs7006089	0.00817	-5.05	-3.123	720	720	blup	0.01447	1.24e-05	3.62965	0.000284	NTR.BLOOD.RNAARR	0.143134
TSFM	12	58200000	58200000	0.1173	rs12816521	4.81	rs2072052	0.0714	-4.01	-2.015	353	353	blup	0.0568	0.00311	3.62688	0.000287	Brain_Cortex	0.143755
HEMK1	3	50600000	50600000	0.2953	rs13064199	4.06	rs4511931	0.103833	-4.82	3.999	317	29	enet	0.17855	1.98e-07	-3.6245	0.000289	Brain_Cortex	0.143871
TMCO3	13	114000000	114000000	0.602	rs4907646	3.55	rs2257612	0.03093	-3.42	-2.005	378	8	lasso	0.1124	0.00121	3.61602	0.000299	Brain_Spinal_cord_cervical_c-1	0.145487
SLC24A4	14	92800000	93000000	0.252	rs709930	5.04	rs17128162	-0.00673	-3.67	-1.049	556	556	blup	0.00989	0.151	3.6081	0.000308	Brain_Putamen_basal_ganglia	0.147896
CISH	3	50600000	50600000	0.239	rs13064199	4.06	rs4267675	0.025171	3.77	3.789	323	311	blup	0.11838	0.000647	3.607	0.00031	Brain_Amygdala	0.148273
PPP6R2	22	50781733	50883514	0.0712	rs35197053	4.11	rs35197053	0.024958	-4.6	4.114	361	17	enet	0.04115	7.4e-07	-3.6035	0.000314	METSIM.ADIPOSE.RNASEQ	0.149202
WDR90	16	699325	717833	0.1852	rs1139897	-4.11	rs11640115	0.008339	4.61	-3.67	460	4	lasso	0.0702	0.00111	-3.59934	0.000319	Brain_Cortex	0.149356
GGNBP2	17	34900737	34946278	0.0809	rs9906189	-4.52	rs12941866	0.013551	4.09	3.671	321	4	lasso	0.010162	0.0357	3.6005	0.000318	GTEx.Whole_Blood	0.149356
KIAA0513	16	85061375	85127836	0.587	rs751339	-3.93	rs8047906	-0.009211	-3.09	-2.129	638	638	blup	0.04787	0.0134	3.59607	0.000323	Brain_Hypothalamus	0.149792
SLC35G1	10	95700000	95700000	0.3276	rs701882	3.67	rs11187725	-0.007064	-3.68	-0.349	475	475	blup	0.042865	0.0075	3.59255	0.000327	Brain_Caudate_basal_ganglia	0.149936
RHOT2	16	718086	724174	0.3029	rs1139897	-4.11	rs4984683	0.118055	5.13	-3.285	455	7	lasso	0.134391	1.88e-06	-3.59418	0.000325	Brain_Cerebellum	0.149936
MYO19	17	34851668	34899284	0.2297	rs9906189	-4.52	rs4796223	0.079559	-4.17	3.508	321	15	enet	0.09242	0.000199	-3.59411	0.000326	Brain_Cortex	0.149936
MAPKAPK3	3	50600000	50700000	0.0822	rs13064199	4.06	rs6791880	0.037029	-4.26	3.65	322	3	lasso	0.012119	0.0243	-3.5936	0.000326	GTEx.Whole_Blood	0.149936
C8orf58	8	22500000	22500000	0.181	rs1869	-3.4	rs1545837	0.11414	4.01	2.195	527	527	blup	0.1002	0.000527	3.5908	0.00033	Brain_Hypothalamus	0.150357
C16orf13	16	684429	686358	0.22	rs1139897	-4.11	rs34409359	-0.005512	3.48	-2.639	467	467	blup	0.0266	0.0502	-3.58922	0.000332	Brain_Anterior_cingulate_cortex_BA24	0.150531
PLXNB2	22	50713408	50746056	0.02379	rs35197053	4.11	rs35197053	0.019995	-5.74	4.114	342	4	lasso	0.01956	3.59e-07	-3.5864	0.000335	YFS.BLOOD.RNAARR	0.151329
HEMK1	3	50600000	50600000	0.1189	rs13064199	4.06	rs6779819	-0.00177	-3.35	3.38	316	316	blup	-0.00368	0.44	-3.58455	0.000338	Brain_Putamen_basal_ganglia	0.152121
CAMLG	5	134000000	134000000	0.4183	rs17167632	-3.68	rs11948613	0.2	6.26	-3.659	305	5	lasso	0.223627	4.04e-10	-3.57945	0.000344	Brain_Cerebellum	0.152735
HSD17B3	9	99000000	99100000	0.0595	rs7035310	-3.32	rs7869506	-0.000775	3.16	-2.472	427	427	bslmm	0.01458	0.0024	-3.58058	0.000343	METSIM.ADIPOSE.RNASEQ	0.152735
TTLL4	2	220000000	220000000	0.01661	rs933994	3.65	rs3731876	0.0178	5.42	3.576	378	10	lasso	0.011705	6.89e-05	3.58282	0.00034	YFS.BLOOD.RNAARR	0.152735
CAMLG	5	134000000	134000000	0.299	rs17167632	-3.68	rs11948613	0.228166	4.64	-3.659	298	6	lasso	0.2234	4.39e-06	-3.5758	0.000349	Brain_Spinal_cord_cervical_c-1	0.153116
LOC100130691	2	178000000	178000000	0.296	rs2364731	-3.84	rs2364722	0.132232	-8.32	3.073	498	5	lasso	0.140297	1.01e-16	-3.57731	0.000347	CMC.BRAIN.RNASEQ	0.153116
TRIT1	1	40300000	40300000	0.2503	rs6657848	-2.89	rs12123609	0.093163	-8.09	1.871	401	401	bslmm	0.20746	2.37e-30	-3.57686	0.000348	METSIM.ADIPOSE.RNASEQ	0.153116
LDHAL6FP	6	158000000	158000000	0.2143	rs6904955	3.31	rs6941525	0.0024	3.88	2.862	392	392	blup	0.03944	0.00793	3.57246	0.000354	Brain_Cerebellum	0.154753
SERPINB6	6	2950000	2970000	0.47835	rs2295767	-4.45	rs2756072	0.373	-21.74	-3.352	666	53	enet	0.528	7.29e-208	3.57248	0.000354	YFS.BLOOD.RNAARR	0.154753
EFCAB13	17	45400656	45518678	0.203	rs11651522	2.93	rs12948299	-0.002344	-3.51	1.965	346	346	blup	0.073	0.00251	-3.5699	0.000357	Brain_Putamen_basal_ganglia	0.155507
FBF1	17	73905655	73937137	0.569	rs7370	-4	rs1135889	0.374815	8.06	-3.488	403	29	enet	0.391	1.61e-18	-3.56724	0.000361	Pituitary	0.156567
PRSS3	9	33800000	33800000	0.2503	rs10814062	4.04	rs1101838	0.13469	-5.51	-2.021	302	302	blup	0.155132	6.77e-07	3.56224	0.000368	Brain_Caudate_basal_ganglia	0.158041
ZFYVE9	1	52600000	52800000	0.289	rs6679249	3.46	rs1417364	-0.008524	3.44	-1.29	222	222	blup	0.01675	0.0959	-3.55687	0.000375	Brain_Anterior_cingulate_cortex_BA24	0.158811
CD96	3	111000000	111000000	0.29257	rs7431849	3.86	rs6780210	0.17	14.73	3.683	574	51	enet	0.23277	7.88e-75	3.558	0.000374	YFS.BLOOD.RNAARR	0.158811
LTBR	12	6480000	6500000	0.5728	rs11064157	3.73	rs2364480	0.265	6.3	3.197	464	9	lasso	0.23571	1.44e-09	3.55248	0.000382	Brain_Cortex	0.160659
SLA2	20	35240961	35274619	0.178	rs4812865	4.3	rs6028949	0.051253	-4.25	-3.55	192	1	lasso	0.0685	0.00373	3.55	0.000385	Brain_Hypothalamus	0.160812
FUT11	10	75500000	75500000	0.1795	rs12256103	-4.22	rs10824031	0.142401	-4.77	-3.542	241	2	lasso	0.11408	1.16e-05	3.54009	0.0004	Brain_Cerebellum	0.161681
AC093642.3	2	243000000	243000000	0.2952	rs4675807	-3.57	rs12987376	0.02256	3.39	-1.24	134	28	enet	0.080925	0.0011	-3.5395	0.000401	Brain_Frontal_Cortex_BA9	0.161681
UBXN2B	8	59300000	59400000	0.324	rs11997240	3.87	rs6471719	0.0317	-4.27	3.662	514	2	enet	0.074313	0.0023	-3.541	0.000399	Brain_Putamen_basal_ganglia	0.161681
ACSL5	10	114000000	114000000	0.0983	rs2419629	-4.85	rs1926565	0.012	-4.02	-4.299	473	473	bslmm	0.04905	1.18e-06	3.544	0.000394	CMC.BRAIN.RNASEQ	0.161681
BMS1P4	10	75500000	75500000	0.1709	rs12256103	-4.22	rs2894040	0.197	-9.51	-3.537	245	1	lasso	0.19032	1.21e-22	3.537	0.000405	CMC.BRAIN.RNASEQ	0.162488
LTBR	12	6480000	6500000	0.1582	rs11064157	3.73	rs4301834	0.067633	6.19	2.887	456	5	lasso	0.06895	8.7e-09	3.53618	0.000406	CMC.BRAIN.RNASEQ	0.162622
STK32C	10	134000000	134000000	0.1457	rs10430614	3.73	rs2035804	0.0864	6.33	2.974	505	4	lasso	0.0862	1.17e-10	3.5331	0.000411	CMC.BRAIN.RNASEQ	0.163147
RP11-338N10.1	1	7750000	7750000	0.518	rs4908608	-3.59	rs12756299	0.25519	-5.95	-3.343	464	4	lasso	0.31601	9.97e-11	3.52994	0.000416	Brain_Hippocampus	0.163671
FNIP2	4	160000000	160000000	0.03985	rs7666007	3.56	rs10010963	0.0497	-8.61	3.476	302	302	bslmm	0.05383	6.91e-17	-3.52759	0.000419	NTR.BLOOD.RNAARR	0.164321
RP11-529H20.5	14	92500000	92500000	0.133	rs709930	5.04	rs10150088	0.087691	5.56	3.554	497	5	lasso	0.077716	1.18e-07	3.525	0.000423	GTEx.Whole_Blood	0.16483
NCOA6	20	33284722	33413452	0.0496	rs6059928	-3.46	rs6059908	0.02378	5.03	-1.729	373	373	bslmm	0.02399	0.000134	-3.52131	0.000429	METSIM.ADIPOSE.RNASEQ	0.16532
CAMLG	5	134000000	134000000	0.655	rs17167632	-3.68	rs17167632	0.244	5.19	-3.678	303	12	lasso	0.22681	5.46e-06	-3.51793	0.000435	Brain_Substantia_nigra	0.166439
ERGIC1	5	172000000	172000000	0.03761	rs7717884	-4.92	rs544421	0.0228	-5.47	-3.376	595	3	lasso	0.0214	1.06e-07	3.51462	0.00044	YFS.BLOOD.RNAARR	0.167301
TSFM	12	58200000	58200000	0.309	rs12816521	4.81	rs10877016	0.0659	-4.79	-2.023	353	353	blup	0.18194	2.02e-06	3.508	0.000451	Brain_Hippocampus	0.168848
FNBP1	9	133000000	133000000	0.0696	rs7870884	4.18	rs10760642	0.061082	9.35	2.422	461	461	blup	0.07152	2.41e-22	3.50897	0.00045	YFS.BLOOD.RNAARR	0.168848
RP11-338N10.1	1	7750000	7750000	0.464	rs4908608	-3.59	rs12756299	0.266596	-5.84	-3.343	464	11	enet	0.240968	4.77e-08	3.50661	0.000454	Brain_Hypothalamus	0.169048
TNIP1	5	150000000	150000000	0.0967	rs4958872	5.42	rs6869605	0.0325	4.76	-2.172	612	612	bslmm	0.025	0.00043	-3.50523	0.000456	CMC.BRAIN.RNASEQ	0.169048
MCM6	2	137000000	137000000	0.2607	rs12478902	3.82	rs16832138	0.071559	4.45	2.846	276	13	enet	0.1003	0.0002	3.5029	0.00046	Brain_Cerebellar_Hemisphere	0.169438
PPP2R2D	10	134000000	134000000	0.5311	rs10430614	3.73	rs3935905	0.242534	-6.57	3.327	512	11	lasso	0.2523	2.23e-11	-3.50122	0.000463	Brain_Cerebellum	0.169438
RP11-178G16.5	10	75900000	75900000	0.151	rs12256103	-4.22	rs10824031	0.03075	-3.64	-3.542	238	238	blup	0.0441	0.0157	3.50045	0.000464	Brain_Putamen_basal_ganglia	0.169438
FUT11	10	75500000	75500000	0.2346	rs12256103	-4.22	rs7076525	0.085037	-4.79	-3.518	241	8	lasso	0.08449	0.000137	3.50318	0.00046	Pituitary	0.169438
CRABP2	1	157000000	157000000	0.0355	rs1176539	3.07	rs1133856	0.028808	-6.16	-2.781	427	15	enet	0.0313	1.44e-10	3.49008	0.000483	YFS.BLOOD.RNAARR	0.174548
RP13-98N21.2	15	82900000	82900000	0.1754	rs1972460	-4.27	rs13380317	0.131	5.24	3.545	150	8	lasso	0.12562	4.14e-06	3.4882	0.000486	Brain_Cerebellum	0.174842
PTENP1	9	33700000	33700000	0.158	rs10814062	4.04	rs706130	0.01299	3.41	-0.764	336	336	blup	0.0311	0.0165	-3.48479	0.000493	Brain_Cerebellum	0.174842
AC091878.1	5	17100000	17200000	0.497	rs17651266	3.25	rs12653885	0.048229	-3.7	1.733	376	11	lasso	0.04948	0.0121	-3.48271	0.000496	Brain_Hypothalamus	0.174842
RMI2	16	11343506	11445619	0.562	rs415595	3.47	rs415595	0.322832	6.46	3.47	513	6	lasso	0.3794	4.8e-13	3.48336	0.000495	Brain_Putamen_basal_ganglia	0.174842
RNF150	4	142000000	142000000	0.0793	rs1863307	3.49	rs1863307	0.0813	-6.92	3.486	524	1	lasso	0.07821	8.86e-12	-3.486	0.00049	METSIM.ADIPOSE.RNASEQ	0.174842
TRIM65	17	73876416	73893084	0.375	rs7370	-4	rs7370	0.20647	6.03	-3.999	391	8	lasso	0.216	5.86e-10	-3.48272	0.000496	Pituitary	0.174842
PRSS3	9	33800000	33800000	0.2051	rs10814062	4.04	rs12555291	0.033263	-3.81	-2.188	302	17	enet	0.04594	0.0147	3.4779	0.000505	Brain_Anterior_cingulate_cortex_BA24	0.176677
RP11-338N10.1	1	7750000	7750000	0.5089	rs4908608	-3.59	rs12756299	0.386	-7.51	-3.343	464	3	lasso	0.366636	6.87e-16	3.47759	0.000506	Brain_Caudate_basal_ganglia	0.176677
KIAA0513	16	85061375	85127836	0.0873	rs751339	-3.93	rs2291967	0.0404	6.1	2.468	654	654	bslmm	0.044874	2.39e-07	3.47726	0.000507	METSIM.ADIPOSE.RNASEQ	0.176677
RP13-582O9.7	8	144000000	144000000	0.282	rs4874104	-3.67	rs2450771	0.109879	4.29	-3.382	381	4	lasso	0.091202	0.000549	-3.4715	0.000518	Brain_Frontal_Cortex_BA9	0.178471
RP11-338N10.1	1	7750000	7750000	0.7633	rs4908608	-3.59	rs3011928	0.368202	6.16	3.22	464	8	enet	0.318692	1.99e-08	3.47141	0.000518	Brain_Spinal_cord_cervical_c-1	0.178471
RP11-19P22.8	17	25952510	25953464	0.174	rs7222355	-3.56	rs2948539	0.119294	-6.62	-3.464	303	24	enet	0.157171	2.37e-14	3.469	0.000522	GTEx.Whole_Blood	0.17909
CAMLG	5	134000000	134000000	0.4211	rs17167632	-3.68	rs2108665	0.269489	6.88	-3.229	306	5	lasso	0.28123	6.51e-13	-3.46933	0.000522	Pituitary	0.17909
CD53	1	111000000	111000000	0.2821	rs12026259	3.12	rs2885805	0.149	5.02	-2.662	594	10	lasso	0.135859	6.48e-06	-3.47	0.000528	Brain_Cortex	0.179633
CNN2P8	2	95400000	95400000	0.1357	rs3105104	-2.53	rs10445976	0.010603	-3.46	1.941	64	64	blup	0.05248	0.00233	-3.46576	0.000529	Pituitary	0.179722
RP11-338N10.1	1	7750000	7750000	0.4694	rs4908608	-3.59	rs12756299	0.336	-6.81	-3.343	464	5	lasso	0.333928	1.31e-13	3.46	0.000532	Brain_Cortex	0.180239
SRD5A2	2	31700000	31800000	0.3325	rs611076	-2.67	rs17011353	-0.006548	3.58	0.723	424	25	enet	0.10529	0.000139	3.4598	0.000541	Brain_Cerebellar_Hemisphere	0.181274
RP11-338N10.1	1	7750000	7750000	0.6838	rs4908608	-3.59	rs2995032	0.411	7.18	3.244	464	10	lasso	0.45426	4.97e-17	3.45746	0.000545	Brain_Frontal_Cortex_BA9	0.182114
ZNF660	3	44600000	44600000	0.667	rs9873604	3.54	rs939649	0.530937	8.44	3.399	316	316	blup	0.56878	3e-24	3.45609	0.000548	Brain_Cerebellar_Hemisphere	0.182203
CTSB	8	11700000	11700000	0.3491	rs4840584	3.76	rs2740592	0.05424	4.78	-2.556	422	8	lasso	0.13717	1.46e-06	-3.4564	0.000547	Brain_Cerebellum	0.182203
CTSB	8	11700000	11700000	0.397	rs4840584	3.76	rs1293298	0.105	4.52	-3.119	422	422	blup	0.096289	0.000569	-3.4555	0.000549	Brain_Putamen_basal_ganglia	0.182203
SELM	22	31500758	31516055	0.1427	rs2413045	-3.33	rs2240431	0.00743	-3.89	-2.597	373	5	lasso	0.03425	0.0118	3.4559	0.000548	Pituitary	0.182203
FBF1	17	73905655	73937137	0.358	rs7370	-4	rs1135889	0.196662	5.17	-3.488	403	6	lasso	0.1813	2.11e-06	-3.4549	0.000551	Brain_Putamen_basal_ganglia	0.182371
ATF6	1	162000000	162000000	0.0606	rs10918593	-3.45	rs2499853	0.013	-4.65	1.196	625	625	bslmm	0.01688	0.00327	-3.45333	0.000554	CMC.BRAIN.RNASEQ	0.182867
NCOA6	20	33302593	33409442	0.0221	rs6059928	-3.46	rs6060013	0.0209	-5.75	3.447	368	2	lasso	0.01565	5.7e-06	-3.44699	0.000567	NTR.BLOOD.RNAARR	0.183923
ZNF142	2	220000000	220000000	0.09561	rs933994	3.65	rs500422	0.121	12.78	3.411	368	8	lasso	0.165375	1.05e-51	3.44682	0.000567	YFS.BLOOD.RNAARR	0.183923
CAMLG	5	134000000	134000000	0.444	rs17167632	-3.68	rs17167632	0.226725	5.63	-3.678	301	4	lasso	0.20855	5.85e-08	-3.4423	0.000577	Brain_Cerebellar_Hemisphere	0.18471
NCOA6	20	33284722	33413452	0.114	rs6059928	-3.46	rs6059916	-0.00666	4.03	-3.417	348	348	blup	0.02454	0.0502	-3.444	0.000572	Brain_Frontal_Cortex_BA9	0.18471
KLC1	14	104000000	104000000	0.1626	rs3212054	3.83	rs12432907	0.0683	4.09	2.467	361	361	blup	0.05566	0.00176	3.44351	0.000574	Pituitary	0.18471
CYP27A1	2	220000000	220000000	0.0631	rs933994	3.65	rs6704575	0.039826	5.61	3.559	387	7	lasso	0.039949	1.06e-06	3.43966	0.000582	METSIM.ADIPOSE.RNASEQ	0.185338
AATF	17	35306175	35414171	0.455	rs9906189	-4.52	rs17572725	0.0672	3.24	-0.721	424	424	blup	0.07729	0.00527	-3.437	0.000588	Brain_Amygdala	0.186276
RP11-338N10.1	1	7750000	7750000	0.482	rs4908608	-3.59	rs2995032	0.340348	6.52	3.244	464	6	lasso	0.39845	8.71e-14	3.43584	0.000591	Brain_Putamen_basal_ganglia	0.186574
ZNF696	8	144000000	144000000	0.3846	rs4874104	-3.67	rs4874105	0.13629	5.37	-3.564	381	5	lasso	0.20911	1.48e-08	-3.4336	0.000596	Brain_Cortex	0.186849
RP11-203L2.3	9	71400000	71400000	0.2991	rs11144743	3.93	rs7031263	0.0783	4.28	2.293	486	486	blup	0.18064	5.17e-07	3.42472	0.000615	Brain_Cerebellar_Hemisphere	0.189253
NCOA6	20	33284722	33413452	0.177	rs6059928	-3.46	rs7263251	0.041519	4.22	-2.971	346	346	blup	0.1225	1.88e-05	-3.4223	0.000621	Brain_Cortex	0.189253
RP11-338N10.1	1	7750000	7750000	0.451	rs4908608	-3.59	rs3011928	0.234	6.22	3.22	464	3	lasso	0.29323	2.07e-11	3.42492	0.000615	Brain_Nucleus_accumbens_basal_ganglia	0.189253
RP11-571M6.17	12	58200000	58200000	0.218	rs12816521	4.81	rs10877008	0.130469	-4.05	-3.423	356	2	lasso	0.09	0.00359	3.4246	0.000616	Brain_Spinal_cord_cervical_c-1	0.189253
MESDC2	15	81200000	81300000	0.0509	rs7178551	3.67	rs3743041	0.012931	-4.73	3.377	486	8	lasso	0.01462	0.00237	-3.42344	0.000618	METSIM.ADIPOSE.RNASEQ	0.189253
LLGL2	17	73521161	73571289	0.192	rs7370	-4	rs3744021	0.009763	3.45	-2.029	344	344	blup	0.0125	0.0876	-3.42154	0.000623	Pituitary	0.189253
RP11-338N10.1	1	7750000	7750000	0.502	rs4908608	-3.59	rs12756299	0.457	-6.34	-3.343	464	12	enet	0.37234	2.12e-10	3.4188	0.000629	Brain_Amygdala	0.190129
FLG	1	152000000	152000000	0.172	rs3126091	4.11	rs4845425	0.010926	3.95	1.726	402	402	blup	0.03112	0.0362	3.41757	0.000632	Brain_Hippocampus	0.190563
ERCC6L2	9	98600000	98800000	0.0576	rs7035310	-3.32	rs10990568	0.005168	-3.87	0.09	569	569	bslmm	0.0275	4.62e-05	3.41433	0.000639	METSIM.ADIPOSE.RNASEQ	0.191726
RMI2	16	11343506	11445619	0.7473	rs415595	3.47	rs415595	0.18	6.39	3.47	513	17	lasso	0.309796	2.74e-14	3.41119	0.000647	Pituitary	0.192469
YME1L1	10	27400000	27400000	0.2	rs2642274	-4.24	rs2780670	0.05283	-3.7	-0.093	455	455	blup	0.05951	0.00309	-3.40654	0.000658	Brain_Nucleus_accumbens_basal_ganglia	0.193971
LTBR	12	6480000	6500000	0.597	rs11064157	3.73	rs4301834	0.277073	6.63	2.887	464	12	lasso	0.25998	1.01e-11	3.40149	0.00067	Brain_Cerebellum	0.194624
FBF1	17	73905655	73937137	0.317	rs7370	-4	rs1135889	0.289	6.45	-3.488	402	2	lasso	0.27668	9.13e-12	-3.4	0.000674	Brain_Caudate_basal_ganglia	0.1948
FBF1	17	73905655	73937137	0.3715	rs7370	-4	rs1135889	0.227055	4.99	-3.488	402	4	lasso	0.19115	1.33e-06	-3.39629	0.000683	Brain_Anterior_cingulate_cortex_BA24	0.195318
RQCD1	2	219000000	219000000	0.194	rs933994	3.65	rs4674343	0.166896	-4.84	-3.584	363	363	blup	0.12852	2.58e-05	3.3965	0.000683	Brain_Cerebellar_Hemisphere	0.195318
FBF1	17	73905655	73937137	0.323	rs7370	-4	rs1135889	0.191	5.7	-3.488	402	3	lasso	0.19611	3.44e-07	-3.39551	0.000685	Brain_Frontal_Cortex_BA9	0.195661
CTC-241N9.1	5	179000000	179000000	0.207	rs6862387	-3.42	rs11739898	-0.007472	-3.3	-2.654	440	440	blup	0.01294	0.104	3.3923	0.000693	Brain_Nucleus_accumbens_basal_ganglia	0.196675
LTBR	12	6480000	6500000	0.723	rs11064157	3.73	rs2364480	0.256943	5.63	3.197	462	11	lasso	0.2662	4.21e-07	3.3901	0.000699	Brain_Spinal_cord_cervical_c-1	0.196893
RP11-977G19.11	12	56700000	56700000	0.349	rs10876882	3.21	rs11171803	0.351	-6.16	3.187	260	24	enet	0.3256	8.41e-11	-3.3879	0.000704	Brain_Hypothalamus	0.197389
RP11-574K11.29	10	75500000	75500000	0.149	rs12256103	-4.22	rs2461863	0.032912	-3.46	-2.01	252	252	blup	0.05829	0.00338	3.38617	0.000709	Brain_Nucleus_accumbens_basal_ganglia	0.197882
DENND6B	22	50747459	50765489	0.4343	rs35197053	4.11	rs8142016	0.201883	5.65	2.49	376	6	lasso	0.22739	3.01e-09	3.38212	0.000719	Brain_Cortex	0.198852
GPR4	19	46093022	46103011	0.408	rs3212964	3.14	rs11673516	-0.00207	-3.79	-1.914	383	383	blup	0.065335	0.00438	3.3811	0.000722	Brain_Anterior_cingulate_cortex_BA24	0.199281
RP13-98N21.2	15	82900000	82900000	0.534	rs1972460	-4.27	rs8033050	0.41806	7.01	2.908	150	6	lasso	0.41786	2.12e-15	3.3806	0.000723	Brain_Frontal_Cortex_BA9	0.199281
AP3B2	15	83300000	83400000	0.4379	rs13329195	-4.1	rs8040488	0.337	7.29	-2.61	235	17	enet	0.2981	1.75e-13	-3.376	0.000736	Brain_Cerebellum	0.201272
MBD4	3	129000000	129000000	0.1578	rs16861373	-2.67	rs2255703	-8.62e-05	-3.61	-2.063	280	280	blup	0.05201	0.00265	3.36989	0.000752	Brain_Cerebellum	0.201802
STUB1	16	730224	732870	0.0398	rs1139897	-4.11	rs7205124	0.0365	5.18	-3.301	436	3	lasso	0.030399	1.92e-05	-3.37147	0.000748	METSIM.ADIPOSE.RNASEQ	0.201802
GOLGA6L10	15	82600000	82600000	0.2806	rs1972460	-4.27	rs4778672	0.114585	-4.37	-3.619	213	3	lasso	0.10181	2.91e-05	3.3713	0.000748	Pituitary	0.201802
ZNF682	19	20107867	20150315	0.216	rs8106847	3.23	rs2286923	0.106	4.31	2.667	268	20	enet	0.125592	9.93e-05	3.36966	0.000753	Brain_Anterior_cingulate_cortex_BA24	0.201848
SERPINB6	6	2950000	2970000	0.4907	rs2295767	-4.45	rs7743193	0.272547	-6.24	-3.554	677	4	lasso	0.3282	2.16e-12	3.36881	0.000755	Brain_Cerebellar_Hemisphere	0.202162
CSRNP2	12	51500000	51500000	0.362	rs10735827	-3.34	rs7978723	0.301909	6.95	3.247	392	6	lasso	0.28327	8.68e-13	3.36551	0.000764	Brain_Cerebellum	0.20257
TRIP11	14	92400000	92500000	0.3344	rs709930	5.04	rs8004149	0.0768	4.48	4.912	506	506	blup	0.04792	0.00349	3.36669	0.000761	Pituitary	0.20257
COG3	13	46000000	46100000	0.3379	rs11842416	4.72	rs2404216	0.16263	-5.29	3.422	466	7	lasso	0.15058	4.3e-07	-3.36494	0.000766	Brain_Cerebellum	0.20288
MGMT	10	131000000	132000000	0.62	rs3858300	3.14	rs1008982	0.202153	-6.1	2.571	597	32	enet	0.27719	2.03e-10	-3.3609	0.000777	Brain_Cerebellar_Hemisphere	0.204462
EFCAB13	17	45400656	45518678	0.2567	rs11651522	2.93	rs12948299	0.107476	-5.1	1.965	346	346	blup	0.13982	3.98e-05	-3.35868	0.000783	Brain_Anterior_cingulate_cortex_BA24	0.205376
NUDT7	16	77756411	77776157	0.372	rs12930831	3.7	rs11646710	0.13057	-5.08	3.591	889	3	lasso	0.1571	5.77e-06	-3.35662	0.000789	Brain_Frontal_Cortex_BA9	0.205445
TOR1B	9	133000000	133000000	0.4186	rs7870884	4.18	rs7042087	-0.00417	-3.28	-1.87	483	483	blup	0.06095	0.00537	3.35628	0.00079	Brain_Hippocampus	0.205445
DHRS11	17	34948228	34957235	0.0578	rs9906189	-4.52	rs7217798	0.002047	3.8	3.366	311	311	bslmm	0.03117	1.52e-05	3.35771	0.000786	METSIM.ADIPOSE.RNASEQ	0.205445
CYP27A1	2	220000000	220000000	0.2129	rs933994	3.65	rs6704575	0.302	19.43	3.559	382	44	enet	0.314418	3.81e-104	3.3574	0.000787	NTR.BLOOD.RNAARR	0.205445
RP11-977G19.11	12	56700000	56700000	0.455	rs10876882	3.21	rs17118431	0.319913	-6.03	3.127	261	13	lasso	0.31182	1.39e-10	-3.35447	0.000795	Brain_Putamen_basal_ganglia	0.205867
GGNBP2	17	34900736	34946278	0.02783	rs9906189	-4.52	rs1483544	0.016	5.77	3.823	331	331	bslmm	0.0187	7.69e-07	3.35399	0.000797	NTR.BLOOD.RNAARR	0.206166
CPNE3	8	87500000	87600000	0.354	rs17683284	2.85	rs1062850	0.15614	-4.14	2.81	439	5	lasso	0.150803	0.000239	-3.35347	0.000798	Brain_Substantia_nigra	0.206206
SLC10A7	4	147000000	147000000	0.283	rs1035803	-3.88	rs13110748	-0.006492	3.06	2.451	338	338	blup	0.01395	0.0759	3.3516	0.000803	Pituitary	0.206405
CEP44	4	175000000	175000000	0.295	rs7678305	3.37	rs7678305	0.180889	5.55	3.373	446	4	lasso	0.12011	5.55e-06	3.3522	0.000802	Pituitary	0.206405
PLEKHB1	11	73400000	73400000	0.0844	rs1792193	3.77	rs1525749	0.063177	6.43	2.401	346	346	bslmm	0.05147	6.53e-07	3.34445	0.000824	CMC.BRAIN.RNASEQ	0.209808
TRIT1	1	40300000	40300000	0.0346	rs6657848	-2.89	rs12123609	0.016	-4.81	1.871	398	2	lasso	0.017763	1.42e-06	-3.34394	0.000826	NTR.BLOOD.RNAARR	0.209808
MYH10	17	8377522	8534079	0.0565	rs1132554	3.76	rs12949449	0.0289	-4.95	0.194	520	520	blup	0.01919	0.00183	3.33612	0.00085	CMC.BRAIN.RNASEQ	0.213316
EPHB2	1	23000000	23200000	0.2997	rs7516175	3.32	rs12723359	0.273	-6.31	3.232	456	4	lasso	0.243427	2.3e-10	-3.33273	0.00086	Brain_Caudate_basal_ganglia	0.214282
MRPL28	16	417384	420527	0.2	rs1139897	-4.11	rs3830160	0.017331	3.85	2.408	382	382	blup	0.07138	0.00129	3.33282	0.00086	Brain_Nucleus_accumbens_basal_ganglia	0.214282
EML4	2	42400000	42600000	0.046	rs13416119	-3.54	rs13416119	0.042223	5.31	-3.535	608	12	enet	0.030285	0.000118	-3.33331	0.000858	CMC.BRAIN.RNASEQ	0.214282
RP11-140A10.3	10	134000000	134000000	0.239	rs10430614	3.73	rs2818421	0.029247	4.24	2.66	464	464	blup	0.0716	0.000485	3.33121	0.000865	Brain_Cerebellum	0.215089
UBXN2B	8	59300000	59400000	0.2047	rs11997240	3.87	rs13277646	0.128749	-4.82	2.998	516	5	lasso	0.115682	4.75e-05	-3.3302	0.000868	Brain_Nucleus_accumbens_basal_ganglia	0.215192
ZNF660	3	44600000	44600000	0.7474	rs9873604	3.54	rs939649	0.605	9.88	3.399	316	8	lasso	0.61388	3.13e-33	3.32624	0.00088	Brain_Cerebellum	0.215336
USP35	11	77900000	77900000	0.207	rs665278	-3.95	rs2292572	0.04156	4.62	2.565	350	350	blup	0.097981	0.000236	3.32239	0.000893	Brain_Cerebellar_Hemisphere	0.215917
TRIP11	14	92400000	92500000	0.205	rs709930	5.04	rs1048755	0.0723	4.27	4.907	506	506	blup	0.04199	0.0127	3.3232	0.00089	Brain_Cerebellar_Hemisphere	0.215917
CAMLG	5	134000000	134000000	0.6505	rs17167632	-3.68	rs11948613	0.567165	8.87	-3.659	305	26	enet	0.51234	1.06e-22	-3.32309	0.00089	Brain_Cortex	0.215917
CYP27A1	2	220000000	220000000	0.0305	rs933994	3.65	rs7603709	0.046176	4.29	3.634	381	5	lasso	0.015531	0.0125	3.3206	0.000898	GTEx.Whole_Blood	0.216241
STK17A	7	43600000	43700000	0.04851	rs17710630	-3.48	rs10233697	0.070875	-9.71	-3.451	449	17	enet	0.07121	6.03e-22	3.32076	0.000898	NTR.BLOOD.RNAARR	0.216241
ZNF660	3	44600000	44600000	0.332	rs9873604	3.54	rs9853483	0.02315	3.95	3.029	316	316	blup	0.052243	0.024	3.3157	0.000914	Brain_Substantia_nigra	0.218369
TRIP11	14	92400000	92500000	0.175	rs709930	5.04	rs10146335	0.076795	3.96	2.926	506	6	lasso	0.0324	0.0206	3.31349	0.000921	Brain_Cortex	0.219397
U3	4	160000000	160000000	0.347	rs10010963	3.48	rs8396	0.14218	4.84	-3.214	273	3	lasso	0.08074	0.00153	-3.30858	0.000938	Brain_Putamen_basal_ganglia	0.2215
ACAD9	3	129000000	129000000	0.505	rs3755593	3.22	rs3755593	0.305438	7.36	3.218	356	9	lasso	0.2678	2.77e-12	3.30863	0.000938	Pituitary	0.2215
CTD-2260A17.3	5	96100000	96100000	0.1551	rs17401719	-3.48	rs27039	0.0543	3.66	2.806	501	501	blup	0.055366	0.00198	3.30712	0.000943	Brain_Cerebellum	0.222036
SH3BP2	4	2810000	2840000	0.03524	rs762837	4.12	rs189139	0.00836	4.65	-1.965	385	385	bslmm	0.00855	0.000639	-3.30621	0.000946	NTR.BLOOD.RNAARR	0.222099
CTSB	8	11700000	11700000	0.3462	rs4840584	3.76	rs10086064	0.02059	-3.67	2.516	422	6	lasso	0.008	0.152	-3.3041	0.000953	Brain_Cortex	0.222884
RQCD1	2	219000000	219000000	0.0446	rs933994	3.65	rs591573	0.015068	-3.76	2.964	365	2	lasso	0.001183	0.238	-3.30441	0.000952	GTEx.Whole_Blood	0.222884
SLC9A8	20	48429250	48508779	0.305	rs2038127	4.51	rs232738	-0.007121	3.42	1.406	455	455	blup	0.0556	0.00341	3.3009	0.000964	Brain_Cortex	0.223528
DIP2B	12	50900000	51100000	0.249	rs10735827	-3.34	rs10735827	0.185344	4.86	-3.336	296	4	lasso	0.16001	8.89e-06	-3.30025	0.000966	Brain_Putamen_basal_ganglia	0.223567
RP11-338N10.1	1	7750000	7750000	0.3922	rs4908608	-3.59	rs12756299	0.288	-6.78	-3.343	464	2	lasso	0.26776	2.78e-12	3.29733	0.000976	Pituitary	0.22524
MRPL48	11	73500000	73600000	0.289	rs1792193	3.77	rs11235841	0.22794	5.37	3.322	333	2	lasso	0.153857	3.94e-06	3.29665	0.000978	Brain_Cerebellar_Hemisphere	0.225488
RP11-338N10.1	1	7750000	7750000	0.417	rs4908608	-3.59	rs3011928	0.246974	5.95	3.22	463	5	lasso	0.25756	1.25e-08	3.29354	0.000989	Brain_Anterior_cingulate_cortex_BA24	0.227165
PLOD2	3	146000000	146000000	0.2873	rs3762690	4.49	rs3804665	0.052477	-4.37	-2.301	459	24	enet	0.09258	0.00013	3.29255	0.000993	Brain_Caudate_basal_ganglia	0.227442
RP4-564F22.5	20	37034658	37045444	0.37	rs1739644	3.26	rs1739644	0.274961	4.76	3.263	482	9	lasso	0.2461	2e-06	3.29151	0.000997	Brain_Substantia_nigra	0.227975
RP11-324O2.3	10	114000000	114000000	0.0981	rs2419629	-4.85	rs11195938	0.039625	5.65	3.772	449	5	lasso	0.0698	5.16e-07	3.2899	0.001002	GTEx.Whole_Blood	0.228217
TRIM65	17	73876416	73893084	0.5197	rs7370	-4	rs9900122	0.269271	6.69	-2.436	390	7	lasso	0.35152	2.15e-14	-3.28504	0.00102	Brain_Cortex	0.22932
C3orf18	3	50600000	50600000	0.0335	rs13064199	4.06	rs13076850	0.020129	4.24	3.627	265	265	blup	0.02803	0.000206	3.28357	0.001025	CMC.BRAIN.RNASEQ	0.23002
TESC	12	117000000	118000000	0.1859	rs10047539	3.56	rs7973925	0.174	-5.15	3.283	535	4	lasso	0.10983	5.1e-05	-3.28231	0.00103	Brain_Cortex	0.230083
WDR24	16	734622	740444	0.04	rs1139897	-4.11	rs11640115	0.0288	4.7	-3.67	440	17	enet	0.024481	0.000115	-3.28281	0.001028	METSIM.ADIPOSE.RNASEQ	0.230083
AC010524.2	19	49871962	49891338	0.226	rs1465696	3.24	rs2288481	0.0955	-4.44	3.131	371	3	lasso	0.05283	0.00955	-3.27689	0.00105	Brain_Anterior_cingulate_cortex_BA24	0.232845
RP11-977G19.11	12	56700000	56700000	0.374	rs10876882	3.21	rs17118431	0.233551	-6.13	3.127	261	18	enet	0.200696	6.1e-08	-3.27442	0.00106	Brain_Nucleus_accumbens_basal_ganglia	0.233366
TEX264	3	51700000	51700000	0.1489	rs6779658	3.76	rs6778196	-0.00325	3.38	1.861	237	237	blup	0.0572	0.00727	3.27072	0.00107	Brain_Anterior_cingulate_cortex_BA24	0.233878
RP11-554J4.1	2	55800000	55800000	0.133	rs6545482	3	rs6737995	0.028921	4.09	1.719	428	5	lasso	0.031383	0.000638	3.27199	0.001068	GTEx.Whole_Blood	0.233878
IL23A	12	56700000	56700000	0.1906	rs10876882	3.21	rs11575229	0.114536	4.61	3.03	268	30	enet	0.11501	8.84e-06	3.27114	0.00107	Pituitary	0.233878
ZNF660	3	44600000	44600000	0.3411	rs9873604	3.54	rs9853483	0.25654	6.37	3.029	316	6	lasso	0.22041	1.99e-09	3.26952	0.001077	Brain_Caudate_basal_ganglia	0.234802
STAT6	12	57500000	57500000	0.1125	rs12322482	4.46	rs12307379	0.083312	6.29	3.161	344	3	lasso	0.11431	9.05e-14	3.26985	0.00108	CMC.BRAIN.RNASEQ	0.234802
MESDC2	15	81200000	81300000	0.412	rs7178551	3.67	rs3743041	0.376101	13.12	3.377	487	26	enet	0.39619	1.82e-51	3.26812	0.00108	CMC.BRAIN.RNASEQ	0.234802
NXNL1	19	17566234	17571763	0.34	rs12608932	7.8	rs8109373	-0.00867	2.94	0.854	435	435	blup	0.02738	0.0462	-3.26542	0.00109	Brain_Putamen_basal_ganglia	0.235925
WEE1	11	9600000	9620000	0.0268	rs7937639	3.52	rs1049403	0.002225	4.18	1.432	368	368	bslmm	0.01352	2.03e-05	3.26228	0.00111	YFS.BLOOD.RNAARR	0.237306
CPVL	7	29000000	29200000	0.49769	rs10480076	3.08	rs245883	0.274	18.64	-2.766	808	91	enet	0.39665	9.63e-141	-3.2622	0.00111	YFS.BLOOD.RNAARR	0.237306
LOH12CR1	12	12500000	12600000	0.2983	rs17818396	2.92	rs11054901	0.159	-4.77	2.651	530	17	enet	0.12343	1.75e-05	-3.25634	0.001129	Brain_Cortex	0.239482
RP11-345J13.1	2	11200000	11200000	0.3646	rs7560331	4.05	rs4669694	0.10694	4.79	2.903	506	5	lasso	0.1405	4.47e-06	3.2567	0.00113	Brain_Cortex	0.239482
FBXO28	1	224000000	224000000	0.25715	rs16844819	-3.86	rs7518839	0.370177	21.72	-3.131	350	6	lasso	0.372	1.37e-129	-3.25683	0.001127	YFS.BLOOD.RNAARR	0.239482
PPP2R2D	10	134000000	134000000	0.343	rs10430614	3.73	rs3935905	0.230789	-5.61	3.327	511	6	lasso	0.20097	1.06e-07	-3.2512	0.001149	Brain_Cerebellar_Hemisphere	0.240586
CEP44	4	175000000	175000000	0.2723	rs7678305	3.37	rs1553669	0.216941	10.56	2.836	455	5	lasso	0.288174	2.56e-35	3.25035	0.00115	CMC.BRAIN.RNASEQ	0.240586
TMEM170B	6	11500000	11600000	0.2076	rs595877	-4.24	rs562508	0.297	-12.98	-3.253	659	2	lasso	0.29633	6.84e-45	3.25293	0.00114	METSIM.ADIPOSE.RNASEQ	0.240586
CAMLG	5	134000000	134000000	0.611	rs17167632	-3.68	rs2108665	0.50964	6.7	-3.229	304	25	enet	0.48823	3.19e-14	-3.2487	0.00116	Brain_Amygdala	0.241848
FAM90A2P	8	12000000	12000000	0.1305	rs4840584	3.76	rs4841600	0.0465	-4.7	-3.258	207	207	blup	0.0817	0.000318	3.24931	0.00116	Brain_Caudate_basal_ganglia	0.241848
RP11-504P24.8	1	224000000	224000000	0.1034	rs6689187	-3.76	rs2404851	0.109727	-6.24	-2.562	326	9	lasso	0.102	1.21e-09	3.24553	0.00117	GTEx.Whole_Blood	0.242895
PLA2G5	1	20400000	20400000	0.3668	rs668630	-3.24	rs668630	0.207	-5.56	-3.244	524	3	lasso	0.177124	9.94e-08	3.24416	0.001178	Brain_Caudate_basal_ganglia	0.243524
ATXN3	14	92500000	92600000	0.231	rs709930	5.04	rs4904858	0.01526	-3.74	-0.374	524	524	blup	0.06643	0.0011	3.24334	0.00118	Brain_Caudate_basal_ganglia	0.243524
RP11-977G19.11	12	56700000	56700000	0.555	rs10876882	3.21	rs17118431	0.435902	-7.33	3.127	261	29	enet	0.38721	4.19e-14	-3.2412	0.00119	Brain_Frontal_Cortex_BA9	0.243524
SMIM22	16	4838523	4846337	0.285	rs2075639	-3.22	rs3185547	0.106131	3.98	-3.096	390	6	lasso	0.1121	0.000206	-3.2432	0.001182	Brain_Putamen_basal_ganglia	0.243524
ATF1	12	51200000	51200000	0.05234	rs10735827	-3.34	rs2554862	0.0708	9.65	-2.994	336	9	lasso	0.06843	2e-21	-3.24077	0.00119	YFS.BLOOD.RNAARR	0.243524
NT5C2	10	105000000	105000000	0.13268	rs11191454	-2.94	rs11191548	0.0983	11.31	-2.696	382	382	bslmm	0.11271	7.25e-35	-3.23855	0.0012	YFS.BLOOD.RNAARR	0.244136
TECR	19	14644745	14676792	0.254	rs4239642	-3.42	rs4926222	0.0451	4.05	2.286	409	5	lasso	0.042862	0.00588	3.233	0.00122	Brain_Cerebellum	0.245138
ZNF682	19	20107867	20150315	0.32	rs8106847	3.23	rs8106847	0.098807	5.01	3.228	268	268	blup	0.14658	2.73e-06	3.23608	0.00121	Brain_Cortex	0.245138
RP11-459I19.1	2	220000000	220000000	0.1081	rs933994	3.65	rs10189479	0.055848	3.76	3.15	377	5	lasso	0.0449	0.00782	3.23402	0.00122	Brain_Cortex	0.245138
MGMT	10	131000000	132000000	0.541	rs3858300	3.14	rs3858300	0.16786	-5.59	3.144	597	12	lasso	0.209	3.08e-07	-3.2339	0.00122	Brain_Hippocampus	0.245138
RAB6A	11	73400000	73500000	0.02361	rs1792193	3.77	rs11235911	0.0036	5.11	3.556	350	7	enet	0.00269	0.0372	3.2338	0.00122	NTR.BLOOD.RNAARR	0.245138
SERPINB6	6	2950000	2970000	0.19641	rs2295767	-4.45	rs11242810	0.108	-11.64	-2.448	684	684	bslmm	0.16147	1.09e-49	3.23491	0.00122	NTR.BLOOD.RNAARR	0.245138
ZNF660	3	44600000	44600000	0.6797	rs9873604	3.54	rs939649	0.592513	9.62	3.399	316	7	lasso	0.60931	1.85e-33	3.23431	0.001219	Pituitary	0.245138
SH3RF1	4	170000000	170000000	0.0913	rs6831487	4.33	rs4692714	0.0698	-9.79	-2.797	465	5	lasso	0.07275	1.04e-22	3.2339	0.00122	YFS.BLOOD.RNAARR	0.245138
RPF2	6	111000000	111000000	0.45579	rs13202203	2.94	rs12527783	0.28	-18.83	2.647	327	327	bslmm	0.294	1.4e-97	-3.23401	0.001221	YFS.BLOOD.RNAARR	0.245138
CAMLG	5	134000000	134000000	0.5463	rs17167632	-3.68	rs2108665	0.410172	8.13	-3.229	307	10	enet	0.430166	3.7e-19	-3.22922	0.00124	Brain_Caudate_basal_ganglia	0.245318
KIF18B	17	43002077	43025082	0.1416	rs1071682	2.94	rs11871429	0.073052	3.98	1.34	352	28	enet	0.0426	0.006	3.2313	0.001232	Brain_Cerebellum	0.245318
EPHB2	1	23000000	23200000	0.427	rs7516175	3.32	rs12723359	0.189138	-5.07	3.232	456	4	lasso	0.13716	4.04e-05	-3.23122	0.001233	Brain_Putamen_basal_ganglia	0.245318
UBAP1	9	34200000	34300000	0.212	rs10814062	4.04	rs1041251	0.10996	4.33	2.526	319	6	lasso	0.10534	0.000319	3.229	0.00124	Brain_Putamen_basal_ganglia	0.245318
LAMP3	3	183000000	183000000	0.666	rs940072	-2.81	rs10513791	0.09727	3.74	-1.814	406	11	lasso	0.1275	0.000582	-3.2294	0.00124	Brain_Spinal_cord_cervical_c-1	0.245318
ZNF554	19	2819872	2835771	0.4454	rs311625	3.35	rs1640271	0.183718	5.42	2.421	440	5	lasso	0.17295	4.01e-08	3.2292	0.00124	Pituitary	0.245318
ZNF142	2	220000000	220000000	0.0986	rs933994	3.65	rs2278530	0.045968	4.43	3.373	369	2	enet	0.05529	0.00182	3.23005	0.001238	Pituitary	0.245318
ACAD9	3	129000000	129000000	0.443	rs3755593	3.22	rs3755593	0.35302	6.35	3.218	356	2	lasso	0.2741	3.67e-09	3.222	0.00127	Brain_Anterior_cingulate_cortex_BA24	0.24744
PTPRN	2	220000000	220000000	0.252	rs6436132	-3.02	rs6436132	0.115	5.08	-3.018	415	16	enet	0.19516	9.57e-08	-3.21964	0.00128	Brain_Nucleus_accumbens_basal_ganglia	0.247992
PLCD4	2	219000000	220000000	0.1748	rs933994	3.65	rs492400	0.154663	-5.75	3.373	366	366	blup	0.203378	2.95e-09	-3.21	0.0013	Brain_Cerebellum	0.250276
PRSS3	9	33800000	33800000	0.5024	rs10814062	4.04	rs855434	0.371	7.27	3.853	302	18	enet	0.409518	3.94e-17	3.21622	0.0013	Brain_Cortex	0.250276
RAB5C	17	40276994	40307035	0.0577	rs4796750	-3.37	rs1122326	0.006395	4.1	1.101	320	320	blup	0.02909	2.85e-05	3.21537	0.0013	METSIM.ADIPOSE.RNASEQ	0.250276
RP11-895K13.2	16	10127541	10131154	0.34	rs4643316	-3.37	rs837694	0.228533	-5.49	-3.161	652	4	lasso	0.222	1.58e-07	3.21501	0.001304	Brain_Anterior_cingulate_cortex_BA24	0.250463
PLCD4	2	219000000	220000000	0.1223	rs933994	3.65	rs2241527	0.08701	-4.68	2.768	366	366	blup	0.0953	0.000159	-3.21289	0.00131	Brain_Cortex	0.250821
MGMT	10	131000000	132000000	0.2883	rs3858300	3.14	rs11016853	0.266	-11.12	2.474	756	14	lasso	0.30699	5.99e-38	-3.2125	0.001316	CMC.BRAIN.RNASEQ	0.25099
INF2	14	105000000	105000000	0.3788	rs3809454	3.24	rs10133301	0.243	-17.57	-1.999	329	329	bslmm	0.30481	6.91e-102	3.20988	0.00133	YFS.BLOOD.RNAARR	0.251302
CTSB	8	11700000	11700000	0.212	rs4840584	3.76	rs4841600	0.14	4.91	-3.258	422	9	enet	0.1173	1.68e-05	-3.20675	0.00134	Brain_Caudate_basal_ganglia	0.251439
ATG10	5	81300000	81600000	0.385	rs11740142	3.04	rs1543911	0.124903	4.88	-1.75	392	12	lasso	0.29989	6.22e-10	-3.20877	0.001333	Brain_Hypothalamus	0.251439
WDR66	12	122000000	122000000	0.3052	rs2272133	3.7	rs7954584	0.026772	4.54	3.153	338	17	enet	0.18244	4.5e-07	3.2	0.00135	Brain_Cerebellar_Hemisphere	0.251573
DIP2B	12	50900000	51100000	0.1073	rs10735827	-3.34	rs2251603	0.098604	7.65	-2.749	398	16	enet	0.12791	2.64e-15	-3.20605	0.00135	CMC.BRAIN.RNASEQ	0.251573
RP11-543C4.1	14	100000000	100000000	0.0586	rs2144800	3.2	rs2144800	0.051097	-5.63	3.202	458	2	lasso	0.04429	2.85e-07	-3.2053	0.00135	METSIM.ADIPOSE.RNASEQ	0.251573
CNPY2	12	56700000	56700000	0.01984	rs10876882	3.21	rs10876882	0.0219	5.47	3.205	224	1	lasso	0.01884	5.83e-07	3.205	0.00135	YFS.BLOOD.RNAARR	0.251573
USP35	11	77900000	77900000	0.19	rs665278	-3.95	rs10793321	0.0441	3.64	2.949	350	350	blup	0.08827	0.00302	3.20292	0.00136	Brain_Amygdala	0.252473
PAXBP1	21	34106210	34144169	0.167	rs743328	3.46	rs11702455	0.10039	4.06	3.235	487	2	lasso	0.05334	0.00319	3.1983	0.00138	Brain_Caudate_basal_ganglia	0.253676
ZNF554	19	2819872	2835771	0.28	rs311625	3.35	rs1029845	0.0355	4.05	2.133	440	6	lasso	0.12001	4.8e-05	3.20121	0.00137	Brain_Cerebellar_Hemisphere	0.253676
FBF1	17	73905655	73937137	0.34	rs7370	-4	rs1135889	0.19086	4.8	-3.488	402	4	lasso	0.15554	1.2e-05	-3.19686	0.00139	Brain_Hippocampus	0.254356
RP11-867G23.1	11	66000000	66000000	0.2243	rs3814739	3.19	rs3814739	0.156	-5.07	3.194	325	1	lasso	0.138866	9.92e-07	-3.194	0.0014	Pituitary	0.255046
SLC38A11	2	166000000	166000000	0.0514	rs561673	2.61	rs1902054	-0.001714	-4.01	-1.831	403	403	bslmm	0.01945	0.00172	3.19037	0.001421	CMC.BRAIN.RNASEQ	0.256004
SLC9A8	20	48429250	48508779	0.635	rs2038127	4.51	rs17786130	0.0181	-3.34	-2.223	455	455	blup	0.09032	0.00272	3.1888	0.00143	Brain_Amygdala	0.2563
RP13-98N21.3	15	82600000	82600000	0.654	rs1972460	-4.27	rs8033050	0.480506	-7.28	2.908	230	14	enet	0.48148	2.62e-17	-3.1879	0.00143	Brain_Putamen_basal_ganglia	0.2563
PRSS3	9	33800000	33800000	0.3799	rs10814062	4.04	rs855441	0.09777	-4.45	-1.975	302	302	blup	0.14848	1.92e-05	3.18732	0.00144	Brain_Hippocampus	0.256959
ATXN2	12	112000000	112000000	0.0231	rs593226	3.96	rs11065884	0.0297	-4.58	2.446	256	8	enet	0.02457	0.000484	-3.18685	0.00144	CMC.BRAIN.RNASEQ	0.256959
HEATR5A	14	31800000	31900000	0.185	rs12886280	-3.72	rs34588788	0.003321	-3.79	-2.234	302	302	blup	0.0108	0.142	3.186	0.001442	Brain_Hippocampus	0.257128
CLCA4	1	87000000	87000000	0.211	rs12037768	-3.47	rs4631724	-0.006909	4.04	-1.879	408	408	blup	0.040761	0.0208	-3.18372	0.001454	Brain_Hypothalamus	0.258889
FAM83H	8	145000000	145000000	0.0967	rs11786739	4.73	rs11136317	0.012146	4.5	-0.447	311	311	blup	0.03785	2.01e-06	-3.18294	0.001458	METSIM.ADIPOSE.RNASEQ	0.259367
COA1	7	43600000	43800000	0.0549	rs10229363	-3.5	rs10229363	0.035663	4.58	-3.501	473	5	lasso	0.0353	0.000308	-3.18007	0.00147	GTEx.Whole_Blood	0.259842
ACAD9	3	129000000	129000000	0.4615	rs3755593	3.22	rs3755593	0.307454	6.95	3.218	357	2	lasso	0.29448	1.53e-12	3.179	0.001478	Brain_Caudate_basal_ganglia	0.259891
RP11-529H20.6	14	92500000	92500000	0.321	rs709930	5.04	rs7141379	-0.00685	3.43	1.751	508	508	blup	0.12812	2.65e-05	3.1794	0.00148	Brain_Cerebellar_Hemisphere	0.259891
APOPT1	14	104000000	104000000	0.241	rs3212054	3.83	rs861531	0.151464	4.93	-2.589	361	361	blup	0.12903	4.13e-05	-3.1783	0.001482	Brain_Frontal_Cortex_BA9	0.259891
RP4-564F22.5	20	37034658	37045444	0.427	rs1739644	3.26	rs1739644	0.2614	5.64	3.262	481	5	lasso	0.2216	5.1e-08	3.177	0.001489	Brain_Frontal_Cortex_BA9	0.260732
RP3-462E2.5	12	112000000	112000000	0.0935	rs593226	3.96	rs7314282	0.065993	-3.46	2.614	186	186	blup	0.01008	0.136	-3.17	0.0015	Brain_Cerebellar_Hemisphere	0.261918
CAMLG	5	134000000	134000000	0.7515	rs17167632	-3.68	rs2108665	0.565	7.8	-3.229	307	20	enet	0.57421	1.37e-21	-3.1721	0.00151	Brain_Anterior_cingulate_cortex_BA24	0.262724
PPP6R2	22	50781733	50883428	0.302	rs35197053	4.11	rs35662666	-0.002499	3.35	-3.476	369	369	blup	0.01056	0.131	-3.17258	0.00151	Brain_Cerebellar_Hemisphere	0.262724
CAMLG	5	134000000	134000000	0.522	rs17167632	-3.68	rs2108665	0.313619	8.14	-3.229	306	17	enet	0.48687	2.42e-20	-3.1723	0.001513	Brain_Nucleus_accumbens_basal_ganglia	0.262871
PIWIL2	8	22100000	22200000	0.2847	rs1869	-3.4	rs4242431	0.09671	4.89	-3.172	479	3	lasso	0.11243	4.16e-05	-3.17	0.00152	Brain_Cortex	0.263323
RP13-98N21.2	15	82900000	82900000	0.699	rs1972460	-4.27	rs8033050	0.482216	7.23	2.908	150	17	enet	0.4866	4.2e-17	3.1714	0.00152	Brain_Hypothalamus	0.263323
MYO19	17	34851668	34899284	0.3141	rs9906189	-4.52	rs4796224	0.045941	3.92	-4.128	321	5	lasso	0.05531	0.00818	-3.17036	0.001523	Brain_Anterior_cingulate_cortex_BA24	0.263386
TRIT1	1	40300000	40300000	0.26095	rs6657848	-2.89	rs12123609	0.117794	-12.34	1.871	379	6	lasso	0.219	4.13e-70	-3.16896	0.00153	YFS.BLOOD.RNAARR	0.263386
KSR1	17	25783670	25953461	0.04673	rs7222355	-3.56	rs7222355	0.036168	-7.77	-3.562	338	4	lasso	0.05181	1.59e-16	3.1683	0.00153	YFS.BLOOD.RNAARR	0.263386
CAMLG	5	134000000	134000000	0.1207	rs17167632	-3.68	rs12658868	0.192	15.58	-3.187	295	295	bslmm	0.195	1.24e-61	-3.16622	0.00154	YFS.BLOOD.RNAARR	0.264175
TMEM194A	12	57400000	57500000	0.242	rs775251	-4.28	rs10876951	-0.009324	-3.41	-2.183	335	335	blup	0.01513	0.107	3.165	0.00155	Brain_Anterior_cingulate_cortex_BA24	0.264759
ACAD9	3	129000000	129000000	0.387	rs3755593	3.22	rs3755593	0.296691	5.28	3.218	355	6	lasso	0.21851	2.99e-06	3.1634	0.00156	Brain_Amygdala	0.264812
ATG10	5	81300000	81600000	0.5358	rs11740142	3.04	rs2406911	0.173856	5.62	-2.794	393	6	lasso	0.370409	4.49e-16	-3.16275	0.00156	Brain_Caudate_basal_ganglia	0.264812
RP11-895K13.2	16	10127541	10131154	0.51	rs4643316	-3.37	rs837694	0.291927	-6.6	-3.161	652	9	lasso	0.25681	1.15e-09	3.1633	0.00156	Brain_Cerebellar_Hemisphere	0.264812
TUBG2	17	40811323	40819024	0.05083	rs28459794	3.29	rs4793099	0.011751	-4.11	-1.394	243	243	blup	0.01919	4.6e-07	3.1641	0.00156	YFS.BLOOD.RNAARR	0.264812
CAMLG	5	134000000	134000000	0.1423	rs17167632	-3.68	rs12658868	0.181	11.24	-3.187	296	8	enet	0.20597	4.01e-30	-3.16058	0.00157	METSIM.ADIPOSE.RNASEQ	0.265218
CTD-2530N21.4	8	22100000	22100000	0.447	rs1869	-3.4	rs747801	0.03004	-3.24	-0.382	480	480	blup	0.04371	0.029	3.1591	0.00158	Brain_Amygdala	0.26617
CNPY2	12	56700000	56700000	0.0644	rs10876882	3.21	rs744051	0.047338	-5.27	3.136	259	8	lasso	0.04641	2.26e-06	-3.1604	0.00158	CMC.BRAIN.RNASEQ	0.26617
CNPPD1	2	220000000	220000000	0.0642	rs933994	3.65	rs6736922	0.008598	-3.78	1.879	352	352	bslmm	0.03167	1.3e-05	-3.15926	0.001582	METSIM.ADIPOSE.RNASEQ	0.266323
ETFDH	4	160000000	160000000	0.0843	rs7666007	3.56	rs3756080	0.018989	-4.7	-1.588	278	16	enet	0.033525	5.33e-05	3.15818	0.00159	CMC.BRAIN.RNASEQ	0.266917
ETNK1	12	22800000	22800000	0.492	rs2433633	-3.38	rs17361720	0.0942	-4.7	-1.549	447	447	blup	0.1106	0.000274	3.157	0.001594	Brain_Hypothalamus	0.267053
PLCD4	2	219000000	220000000	0.0561	rs933994	3.65	rs591573	0.087106	-6.97	2.964	382	382	blup	0.085903	1.26e-10	-3.15699	0.001594	CMC.BRAIN.RNASEQ	0.267053
RP11-481A20.11	8	11900000	11900000	0.222	rs4840584	3.76	rs2618451	-0.00138	3.4	1.127	306	306	blup	0.055542	0.0206	3.15518	0.001604	Brain_Substantia_nigra	0.267809
TNFRSF25	1	6520000	6530000	0.3548	rs4908554	3.82	rs4908554	0.0587	4.02	3.816	419	6	lasso	0.120611	7.39e-05	3.15435	0.001609	Brain_Frontal_Cortex_BA9	0.267894
ACAD9	3	129000000	129000000	0.4903	rs3755593	3.22	rs10934869	0.362475	7.03	2.997	356	3	lasso	0.33034	1.88e-13	3.1538	0.001612	Brain_Cortex	0.268044
HDGFRP3	15	83800000	83900000	0.0469	rs13329195	-4.1	rs7167364	0.04244	5.05	-3.393	389	5	lasso	0.0341	6.24e-06	-3.15293	0.001616	METSIM.ADIPOSE.RNASEQ	0.268095
RP11-338N10.1	1	7750000	7750000	0.5932	rs4908608	-3.59	rs12756299	0.323	-7.62	-3.343	464	8	lasso	0.40107	9.53e-19	3.15122	0.00163	Brain_Cerebellum	0.268293
C22orf43	22	23950639	23974508	0.427	rs17542290	3.47	rs9680742	0.02442	-4.49	-1.477	475	36	enet	0.108262	0.000264	3.14988	0.00163	Brain_Putamen_basal_ganglia	0.268293
TEX264	3	51700000	51700000	0.1078	rs6779658	3.76	rs6775666	0.076358	4.18	2.705	237	237	blup	0.06167	0.00162	3.147	0.00165	Brain_Caudate_basal_ganglia	0.26852
HRNR	1	152000000	152000000	0.4646	rs3126091	4.11	rs10788826	0.171	-5.27	3.495	386	9	lasso	0.14924	4.86e-07	-3.14524	0.00166	Brain_Cerebellum	0.26852
ZNF454	5	178000000	178000000	0.4858	rs953741	-3.87	rs10060764	0.411	8.32	3.134	573	5	lasso	0.417744	1.11e-19	3.14639	0.001653	Brain_Cerebellum	0.26852
PLCD4	2	219000000	220000000	0.1492	rs933994	3.65	rs6720403	0.0209	-3.95	2.896	366	366	blup	0.059249	0.00472	-3.1479	0.001644	Brain_Frontal_Cortex_BA9	0.26852
NDUFS2	1	161000000	161000000	0.646	rs11584174	4.72	rs2501873	0.064877	4.15	3.435	375	375	blup	0.10773	0.000273	3.14615	0.001654	Brain_Putamen_basal_ganglia	0.26852
RMI2	16	11343505	11445617	0.4856	rs415595	3.47	rs243327	0.428354	14.07	2.931	534	534	bslmm	0.56721	4.4e-84	3.14825	0.00164	CMC.BRAIN.RNASEQ	0.26852
COQ9	16	57481336	57495187	0.2068	rs609950	-3.61	rs190108	0.111641	8.18	1.932	587	587	blup	0.14932	9.13e-18	3.14871	0.00164	CMC.BRAIN.RNASEQ	0.26852
CAMLG	5	134000000	134000000	0.394	rs17167632	-3.68	rs2108665	0.346	12.62	-3.229	315	6	lasso	0.338	1.8e-42	-3.14819	0.001643	CMC.BRAIN.RNASEQ	0.26852
RSL1D1	16	11929056	11945442	0.0191	rs8053451	-2.66	rs7185307	-0.00077	-3.72	-1.379	450	450	blup	0.0021	0.0561	3.14638	0.00165	YFS.BLOOD.RNAARR	0.26852
C1orf27	1	186000000	186000000	0.0879	rs1407434	3.43	rs35877985	0.0224	-5.42	-0.949	369	24	enet	0.079139	6.87e-10	3.14449	0.001664	CMC.BRAIN.RNASEQ	0.268811
GOLGA2B	12	101000000	101000000	0.23	rs11832861	-3.15	rs11110252	0.057711	4.4	-2.869	342	20	enet	0.1031	3.08e-05	-3.14362	0.001669	Brain_Cerebellum	0.269245
GOLGA6L9	15	83100000	83100000	0.202	rs12900374	-3.81	rs11635624	0.05757	3.61	2.147	150	150	blup	0.05139	0.0228	3.14392	0.00167	Brain_Spinal_cord_cervical_c-1	0.269245
KSR1	17	25799035	25950863	0.05785	rs7222355	-3.56	rs7222355	0.0442	-7.9	-3.562	347	347	blup	0.04961	1.14e-15	3.14109	0.00168	NTR.BLOOD.RNAARR	0.269965
LINC00094	9	137000000	137000000	0.2183	rs419218	3.65	rs11789898	-0.0058	3.79	1.945	563	21	enet	0.00803	0.135	3.1415	0.00168	Pituitary	0.269965
LA16c-380A1.1	16	760746	761277	0.3315	rs1139897	-4.11	rs11861920	-0.000855	-3.36	0.321	464	464	blup	0.0623	0.00204	3.14023	0.001688	Brain_Cortex	0.270894
ERAP1	5	96100000	96100000	0.402	rs17401719	-3.48	rs28096	0.147414	-5.77	-3.299	501	16	enet	0.26423	2.8e-10	3.1396	0.001692	Brain_Nucleus_accumbens_basal_ganglia	0.271179
GAPDHP58	1	120000000	120000000	0.2477	rs12760009	3.25	rs10923838	0.0707	4.14	1.773	435	20	enet	0.101308	9.95e-05	3.14	0.001701	Brain_Cortex	0.271373
PLAC8	4	84000000	84000000	0.18	rs11727365	-3.21	rs13122305	0.115178	-8.06	-2.864	470	36	enet	0.155119	1.92e-18	3.13751	0.0017	CMC.BRAIN.RNASEQ	0.271373
PCGF3	4	700000	764000	0.362	rs12646225	3.46	rs10034650	0.0365	-3.95	1.491	383	7	lasso	0.0853	0.000817	-3.13097	0.00174	Brain_Frontal_Cortex_BA9	0.273992
RP11-977G19.11	12	56700000	56700000	0.3737	rs10876882	3.21	rs17118431	0.234	-6.06	3.127	261	4	lasso	0.23019	2.35e-09	-3.13022	0.001747	Brain_Cortex	0.274582
DIP2B	12	50900000	51100000	0.147	rs10735827	-3.34	rs1044370	0.007835	3.89	-1.891	296	296	blup	0.03935	0.0181	-3.1284	0.00176	Brain_Frontal_Cortex_BA9	0.274854
ZNF660	3	44600000	44600000	0.2846	rs9873604	3.54	rs939649	0.11262	4.6	3.399	316	3	lasso	0.09727	0.000534	3.12895	0.001754	Brain_Putamen_basal_ganglia	0.274854
RP11-977G19.11	12	56700000	56700000	0.4804	rs10876882	3.21	rs11575229	0.41787	-8.09	3.03	261	11	lasso	0.38503	3.42e-18	-3.12742	0.00176	Pituitary	0.274854
RP11-977G19.11	12	56700000	56700000	0.343	rs10876882	3.21	rs17118431	0.246781	-6.63	3.127	261	13	lasso	0.26209	8.11e-12	-3.12614	0.001771	Brain_Cerebellum	0.275493
NCOA6	20	33284722	33413452	0.17	rs6059928	-3.46	rs6087641	0.071759	-4.39	2.361	348	5	lasso	0.099	0.000479	-3.12608	0.001772	Brain_Hippocampus	0.275493
C8orf58	8	22500000	22500000	0.2518	rs1869	-3.4	rs7830206	0.101887	4.63	2.404	527	10	enet	0.122132	2.92e-05	3.1243	0.001782	Brain_Nucleus_accumbens_basal_ganglia	0.276168
KRTAP5-7	11	71200000	71200000	0.379	rs3934692	3.01	rs1792225	0.03154	-3.07	0.409	358	56	enet	0.076934	0.00106	3.12287	0.001791	Brain_Cerebellar_Hemisphere	0.277014
RP4-564F22.5	20	37034658	37045444	0.423	rs1739644	3.26	rs1739644	0.2927	6.38	3.263	482	10	enet	0.3077	1.94e-10	3.124	0.00179	Brain_Putamen_basal_ganglia	0.277014
ZNF454	5	178000000	178000000	0.4015	rs953741	-3.87	rs10075112	0.2958	7.19	2.931	572	5	lasso	0.328341	4.54e-14	3.12214	0.0018	Brain_Caudate_basal_ganglia	0.277372
RP3-462E2.3	12	112000000	112000000	0.138	rs593226	3.96	rs11066089	0.04339	-3.36	2.463	206	206	blup	0.03263	0.0515	-3.1201	0.00181	Brain_Amygdala	0.278034
RP4-564F22.5	20	37034658	37045444	0.307	rs1739644	3.26	rs6064503	0.25613	4.94	3.099	480	3	lasso	0.192891	2.18e-05	3.1191	0.00181	Brain_Spinal_cord_cervical_c-1	0.278034
RP11-196G18.24	1	150000000	150000000	0.2711	rs7517103	2.96	rs751931	0.010164	4.75	0.816	116	116	blup	0.13176	3.65e-19	3.11815	0.00182	METSIM.ADIPOSE.RNASEQ	0.278846
KIAA1967	8	22500000	22500000	0.0511	rs1869	-3.4	rs1871900	0.0377	7.25	2.289	505	505	bslmm	0.03743	2.45e-12	3.11801	0.00182	YFS.BLOOD.RNAARR	0.278846
SNHG17	20	37049235	37063996	0.6611	rs1739644	3.27	rs1780636	0.52955	8.16	2.95	477	9	lasso	0.52215	1.64e-21	3.11679	0.00183	Brain_Cerebellar_Hemisphere	0.279873
PRSS55	8	10400000	10400000	0.283	rs1962073	3.76	rs7842777	0.121209	4.97	-3.139	715	7	lasso	0.126854	4.8e-05	-3.1156	0.001835	Brain_Frontal_Cortex_BA9	0.280462
NARS2	11	78100000	78300000	0.336	rs665278	-3.95	rs10751296	0.127885	-5.3	2.359	455	455	blup	0.15379	1.35e-05	-3.11557	0.00184	Brain_Putamen_basal_ganglia	0.280698
EFCAB13	17	45400656	45518678	0.247	rs11651522	2.93	rs6504872	0.134	4.08	-2.747	343	343	blup	0.11495	0.000772	-3.1146	0.001842	Brain_Amygdala	0.280759
TP53INP2	20	33292094	33301243	0.054	rs6059928	-3.46	rs6059969	0.03425	-6.01	-3.287	330	3	lasso	0.03925	1.32e-06	3.11429	0.001844	METSIM.ADIPOSE.RNASEQ	0.280759
SUZ12	17	30264037	30328064	0.301	rs9909665	3.9	rs8066501	0.071482	-4.46	3.352	309	309	blup	0.0713	0.000443	-3.11405	0.001845	Pituitary	0.280759
HECTD4	12	113000000	113000000	0.136	rs12580178	3.19	rs12580178	0.015903	-3.49	3.187	279	7	enet	0.01011	0.112	-3.11224	0.001857	Brain_Cerebellum	0.281508
CNTNAP2	7	146000000	148000000	0.22494	rs11766263	-3.56	rs2373341	0.174365	-14.83	-3.044	1483	40	enet	0.18332	7.71e-57	3.11216	0.00186	NTR.BLOOD.RNAARR	0.281636
RP11-977G19.11	12	56700000	56700000	0.264	rs10876882	3.21	rs17118403	0.197648	-4.17	2.977	260	15	enet	0.1846	3.34e-05	-3.1111	0.001864	Brain_Spinal_cord_cervical_c-1	0.282043
FAM83H	8	145000000	145000000	0.0314	rs11786739	4.73	rs28548729	0.0073	4.72	0.261	299	299	blup	0.01255	3.89e-05	-3.10954	0.00187	YFS.BLOOD.RNAARR	0.282099
STAT2	12	56700000	56800000	0.1799	rs10876882	3.21	rs11575229	0.144856	4.51	3.03	268	9	lasso	0.11222	8.45e-05	3.11	0.00188	Brain_Cerebellar_Hemisphere	0.283083
DNTTIP2	1	94300000	94300000	0.0532	rs7552104	-4.88	rs4526623	0.026944	-5.18	-3.999	426	426	blup	0.03399	6.46e-06	3.10857	0.00188	METSIM.ADIPOSE.RNASEQ	0.283083
SAR1B	5	134000000	134000000	0.125	rs17167632	-3.68	rs7728741	0.0634	5.58	-3.525	303	6	lasso	0.0876	8.13e-11	-3.10763	0.001886	CMC.BRAIN.RNASEQ	0.283636
RP11-981G7.1	8	10300000	10300000	0.4512	rs1962073	3.76	rs17711111	0.213	-6.25	-2.682	716	16	enet	0.2546	7.93e-11	3.10481	0.0019	Brain_Caudate_basal_ganglia	0.283643
RANBP17	5	170000000	171000000	0.1372	rs6883450	3.18	rs10038105	0.07089	-4.46	-2.79	465	3	lasso	0.08687	0.000523	3.1055	0.0019	Brain_Cerebellar_Hemisphere	0.283643
OVGP1	1	112000000	112000000	0.3825	rs7515371	-2.94	rs7554372	0.164	-4.85	-2.871	609	27	enet	0.150222	9.39e-06	3.1067	0.001892	Brain_Frontal_Cortex_BA9	0.283643
TOR1A	9	133000000	133000000	0.0534	rs7870884	4.18	rs7025992	0.029396	-7.13	2.653	453	453	blup	0.04132	1.82e-13	-3.10525	0.0019	YFS.BLOOD.RNAARR	0.283643
ZNF682	19	20107867	20150315	0.206	rs8106847	3.23	rs8106847	0.112827	4.35	3.228	268	3	lasso	0.070863	0.00216	3.1044	0.00191	Brain_Frontal_Cortex_BA9	0.284366
RP11-529H20.6	14	92500000	92500000	0.426	rs709930	5.04	rs7153027	0.23879	5.73	1.694	508	508	blup	0.28796	9.11e-10	3.1035	0.001912	Brain_Putamen_basal_ganglia	0.284366
CCDC171	9	15600000	16100000	0.0332	rs10810369	-4.19	rs7467207	-0.001402	-3.91	-2.28	828	828	blup	0.00578	0.0395	3.10171	0.00192	METSIM.ADIPOSE.RNASEQ	0.284366
RP13-608F4.1	15	82800000	82800000	0.147	rs1972460	-4.27	rs2871011	0.045767	3.93	-2.838	177	3	lasso	0.103384	0.00016	-3.0985	0.001945	Brain_Cerebellar_Hemisphere	0.285531
RP11-546B8.5	5	171000000	171000000	0.1806	rs4868069	-3.11	rs954179	0.025001	-3.92	-2.822	408	3	lasso	0.01478	0.0942	3.0961	0.00196	Brain_Cerebellar_Hemisphere	0.285531
RP11-430H10.1	11	45400000	45400000	0.421	rs875973	-3.42	rs1017615	0.192935	-5.58	2.571	518	17	enet	0.3128	1.07e-12	-3.0946	0.00197	Brain_Cortex	0.285531
HEMK1	3	50600000	50600000	0.129	rs13064199	4.06	rs6787890	0.060163	-3.68	2.957	317	2	lasso	0.06436	0.00483	-3.09689	0.00196	Brain_Hypothalamus	0.285531
ZNF333	19	14800711	14843204	0.288	rs4239642	-3.42	rs4808319	0.010226	-4.13	-0.374	456	47	enet	0.07245	0.00119	3.0948	0.00197	Brain_Nucleus_accumbens_basal_ganglia	0.285531
ACSS2	20	33459949	33515769	0.1096	rs6059928	-3.46	rs2424997	0.070096	-4.14	3.333	348	348	blup	0.0846	0.000486	-3.0954	0.00197	Brain_Nucleus_accumbens_basal_ganglia	0.285531
RP11-176H8.1	14	31900000	31900000	0.513	rs12886280	-3.72	rs1888576	0.14227	5.25	-1.941	308	24	enet	0.22095	1.32e-07	-3.0965	0.001958	Brain_Putamen_basal_ganglia	0.285531
BTBD1	15	83700000	83700000	0.01582	rs13329195	-4.1	rs17507300	0.002384	-4	-3.135	357	19	enet	0.00513	0.00623	3.09306	0.00198	YFS.BLOOD.RNAARR	0.286639
PRR5L	11	36300000	36500000	0.0493	rs7928357	3.75	rs1467166	0.051766	5.7	3.125	656	3	lasso	0.03982	1.11e-06	3.09135	0.00199	METSIM.ADIPOSE.RNASEQ	0.287405
FBF1	17	73905655	73937137	0.2733	rs7370	-4	rs1135889	0.137768	5.06	-3.488	402	23	enet	0.103	3.21e-05	-3.0894	0.002006	Brain_Cerebellum	0.289373
RQCD1	2	219000000	219000000	0.2037	rs933994	3.65	rs1344642	0.038561	5.03	3.488	363	363	blup	0.1277	1.24e-05	3.08858	0.00201	Brain_Cortex	0.289436
ERAP1	5	96100000	96100000	0.484	rs17401719	-3.48	rs1057569	0.33242	-5.5	-3.063	501	5	lasso	0.29894	2.57e-08	3.0878	0.00202	Brain_Amygdala	0.29002
ERAP1	5	96100000	96100000	0.535	rs17401719	-3.48	rs7356594	0.282751	-6.18	-3.411	501	9	lasso	0.30575	2.26e-10	3.0871	0.00202	Brain_Hippocampus	0.29002
EFCAB13	17	45400656	45518678	0.286	rs11651522	2.93	rs6504872	0.0839	5.23	-2.747	346	30	enet	0.09334	0.000475	-3.08546	0.002032	Brain_Frontal_Cortex_BA9	0.290887
PLAC8	4	84000000	84100000	0.331	rs11727365	-3.21	rs7356196	0.113	-4.21	-2.684	449	12	lasso	0.11399	0.000811	3.08317	0.00205	Brain_Amygdala	0.290993
RP11-73M18.6	14	104000000	104000000	0.241	rs11160745	-3.55	rs2403205	-0.001539	3.68	-2.577	351	20	enet	0.0761	0.000703	-3.07927	0.002075	Brain_Cortex	0.290993
RMI2	16	11343506	11445619	0.8009	rs415595	3.47	rs243327	0.363636	7.37	2.931	513	513	blup	0.43598	1.81e-18	3.078	0.002084	Brain_Cortex	0.290993
CAMLG	5	134000000	134000000	0.5138	rs17167632	-3.68	rs2108665	0.382098	6.79	-3.229	305	7	lasso	0.37058	2e-13	-3.07677	0.00209	Brain_Frontal_Cortex_BA9	0.290993
RP4-564F22.5	20	37034658	37045444	0.313	rs1739644	3.26	rs1739644	0.201777	5.2	3.263	482	13	enet	0.2184	2.33e-07	3.077	0.00209	Brain_Hypothalamus	0.290993
AL022341.3	16	698475	699200	0.165	rs1139897	-4.11	rs12719806	-0.007693	3.41	-1.436	461	461	blup	0.03488	0.0192	-3.08481	0.00204	Brain_Nucleus_accumbens_basal_ganglia	0.290993
SCIMP	17	5112256	5138155	0.2351	rs9902174	-3.98	rs2439945	0.111727	4.53	-1.896	465	465	blup	0.131081	1.48e-05	-3.08092	0.002064	Brain_Nucleus_accumbens_basal_ganglia	0.290993
NT5C3B	17	39981335	39992523	0.325	rs4796750	-3.37	rs4796714	0.17516	4.76	-2.97	407	5	lasso	0.20375	1.77e-05	-3.0769	0.00209	Brain_Substantia_nigra	0.290993
ACAD9	3	129000000	129000000	0.2424	rs3755593	3.22	rs16851889	0.23	11.7	2.974	359	15	enet	0.23633	6.81e-35	3.0812	0.00206	METSIM.ADIPOSE.RNASEQ	0.290993
CPNE3	8	87500000	87600000	0.01749	rs17683284	2.85	rs7000333	0.00631	-4.3	2.834	451	451	blup	0.00677	0.00213	-3.07747	0.002088	NTR.BLOOD.RNAARR	0.290993
RP11-219B17.1	15	60800000	60900000	0.2987	rs17204698	4.28	rs3909594	-0.000179	-3.27	2.06	575	575	blup	0.02105	0.039	-3.0782	0.002082	Pituitary	0.290993
C1QTNF7	4	15300000	15400000	0.158	rs6850422	2.85	rs3857142	0.008284	-3.41	1.458	493	493	blup	0.03029	0.0168	-3.0828	0.002051	Pituitary	0.290993
ZFP41	8	144000000	144000000	0.205	rs4874104	-3.67	rs3750213	0.073219	4.53	-3.078	388	1	lasso	0.073445	0.000365	-3.078	0.00208	Pituitary	0.290993
FGFRL1	4	1000000	1020000	0.243	rs12646225	3.46	rs4045481	0.019244	4.04	-1.346	394	22	enet	0.13008	2.3e-05	-3.07599	0.0021	Brain_Cerebellar_Hemisphere	0.291719
OPA3	19	46030685	46105470	0.273	rs3212964	3.14	rs13181	0.157632	4.33	3.114	381	4	lasso	0.12042	0.00012	3.07468	0.00211	Brain_Hippocampus	0.291918
GOLGA2B	12	101000000	101000000	0.4885	rs11832861	-3.15	rs11110266	0.204289	6.09	-2.985	342	6	lasso	0.17171	4.52e-08	-3.07415	0.00211	Pituitary	0.291918
HDLBP	2	242000000	242000000	0.2825	rs4675807	-3.57	rs2240482	0.09534	-4.57	-2.766	377	377	blup	0.10232	0.000173	3.0729	0.00212	Brain_Cerebellar_Hemisphere	0.292471
RQCD1	2	219000000	219000000	0.03237	rs933994	3.65	rs2710246	0.0713	-9.67	2.996	366	4	lasso	0.066143	9.52e-21	-3.07281	0.002121	YFS.BLOOD.RNAARR	0.292471
MTG2	20	60758085	60778624	0.609	rs12479878	3.21	rs13037893	0.010277	3.89	0.3	504	504	blup	0.04406	0.0165	3.0701	0.00214	Brain_Anterior_cingulate_cortex_BA24	0.293763
RANBP17	5	170000000	171000000	0.0804	rs6883450	3.18	rs7723817	0.0639	-6.59	-2.485	710	710	blup	0.06154	1.5e-09	3.07034	0.00214	METSIM.ADIPOSE.RNASEQ	0.293763
SPATA2	20	48519928	48532080	0.296	rs2038127	4.51	rs6020157	-0.005987	-3.82	-3.087	463	463	blup	0.02475	0.029	3.06888	0.00215	Brain_Cerebellum	0.294444
C1orf213	1	23700000	23700000	0.181	rs10917360	-3.05	rs2749146	-0.001855	-3.87	2.287	311	311	blup	0.00623	0.199	-3.06688	0.00216	Brain_Anterior_cingulate_cortex_BA24	0.295179
AC084018.1	12	122000000	122000000	0.357	rs2272133	3.7	rs895951	0.143744	-5.09	-2.748	337	5	lasso	0.16071	1.49e-06	3.06301	0.00219	Brain_Nucleus_accumbens_basal_ganglia	0.297086
GNS	12	65100000	65200000	0.1026	rs12229321	-5.45	rs1456066	0.132	-8.83	-3.106	321	2	lasso	0.12945	7.74e-19	3.06297	0.00219	METSIM.ADIPOSE.RNASEQ	0.297086
SAMM50	22	44351260	44392412	0.1628	rs3827386	3.63	rs14315	0.065681	-7.2	2.325	744	4	lasso	0.10714	5.72e-13	-3.06242	0.0022	CMC.BRAIN.RNASEQ	0.297479
JAKMIP3	10	134000000	134000000	0.819	rs10430614	3.73	rs11592585	0.372919	7.64	2.562	492	41	enet	0.46195	2.42e-18	3.0615	0.002203	Brain_Cerebellar_Hemisphere	0.297555
RP11-458D21.1	1	145000000	145000000	0.2863	rs6669494	-2.28	rs4126494	-0.00146	-3	-2.08	112	112	blup	0.04377	0.00543	3.06005	0.00221	Brain_Cerebellum	0.297811
BIN3	8	22500000	22500000	0.3258	rs1869	-3.4	rs2466225	-0.00512	3.63	0.707	515	515	blup	0.043116	0.00575	3.0583	0.002226	Brain_Cerebellum	0.299348
SNHG17	20	37049235	37063996	0.722	rs1739644	3.27	rs1739652	0.625149	9.4	2.997	477	9	lasso	0.6501	2.42e-32	3.0577	0.002231	Brain_Cortex	0.299348
ATG10	5	81300000	81600000	0.5854	rs11740142	3.04	rs1543911	0.242834	6.04	-1.75	391	10	lasso	0.41362	3.23e-15	-3.05745	0.00223	Brain_Frontal_Cortex_BA9	0.299348
TRIM65	17	73876416	73893084	0.276	rs7370	-4	rs9895947	0.171	4.14	-3.059	390	4	lasso	0.09273	0.0024	-3.055	0.002251	Brain_Amygdala	0.299799
MGMT	10	131000000	132000000	0.5664	rs3858300	3.14	rs1008982	0.256844	-6.79	2.571	597	17	enet	0.331427	3.27e-14	-3.05291	0.002266	Brain_Caudate_basal_ganglia	0.299799
PAQR3	4	79800000	79900000	0.29	rs1871706	-2.81	rs1299129	0.138209	5.01	-2.734	349	4	lasso	0.13187	2.36e-06	-3.05278	0.00227	Brain_Cerebellum	0.299799
APBB2	4	40800000	41200000	0.48	rs12650313	3.5	rs17528008	0.2082	5.86	1.95	466	29	enet	0.2567	1.42e-11	3.05692	0.00224	Brain_Cerebellum	0.299799
RP11-140A10.3	10	134000000	134000000	0.572	rs10430614	3.73	rs902632	0.21946	5.56	2.675	463	463	blup	0.25414	2.75e-10	3.05425	0.00226	Brain_Cortex	0.299799
CYP26A1	10	94800000	94800000	0.1152	rs701882	3.67	rs12778014	0.0488	5.15	0.228	539	539	blup	0.05656	1.87e-07	-3.0546	0.002254	CMC.BRAIN.RNASEQ	0.299799
CTSB	8	11700000	11700000	0.126	rs4840584	3.76	rs1692821	0.097665	7.34	-2.054	425	14	enet	0.09455	1.42e-11	-3.05484	0.00225	CMC.BRAIN.RNASEQ	0.299799
MCM6	2	137000000	137000000	0.0863	rs12478902	3.82	rs1807356	0.060218	6.56	2.926	274	9	lasso	0.058132	4.25e-09	3.05407	0.002258	METSIM.ADIPOSE.RNASEQ	0.299799
RP4-564F22.5	20	37034658	37045444	0.451	rs1739644	3.26	rs1315306	0.338211	7.62	2.654	482	2	lasso	0.384996	3.43e-18	3.0549	0.00225	Pituitary	0.299799
RP11-977G19.11	12	56700000	56700000	0.52	rs10876882	3.21	rs11575229	0.17073	-4.62	3.03	256	16	lasso	0.22568	5.79e-06	-3.0497	0.00229	Brain_Substantia_nigra	0.30143
RP11-895K13.2	16	10127541	10131154	0.408	rs4643316	-3.37	rs837692	0.23828	-5.47	-2.794	650	5	lasso	0.22202	4.94e-08	3.04925	0.002294	Brain_Frontal_Cortex_BA9	0.301499
PAXBP1-AS1	21	34100426	34115433	0.201	rs743328	3.46	rs743328	0.02256	4.12	3.457	476	4	lasso	0.104809	0.000218	3.048	0.0023	Brain_Frontal_Cortex_BA9	0.3018
RP11-338N10.3	1	7760000	7760000	0.364	rs4908608	-3.59	rs3011928	0.153882	4.93	3.22	465	24	enet	0.13239	5.53e-05	3.04721	0.00231	Brain_Hippocampus	0.302299
ALDH2	12	112000000	112000000	0.0887	rs593226	3.96	rs9971942	0.032943	-3.73	2.298	219	219	blup	0.00885	0.134	-3.0454	0.00232	Brain_Caudate_basal_ganglia	0.302602
RMI2	16	11343506	11445619	0.685	rs415595	3.47	rs243327	0.24888	6.1	2.931	513	13	lasso	0.3413	2.83e-12	3.04571	0.002321	Brain_Frontal_Cortex_BA9	0.302602
TEX264	3	51700000	51700000	0.1203	rs6779658	3.76	rs6775666	0.009054	3.8	2.705	237	237	blup	0.05743	0.00533	3.042	0.00235	Brain_Frontal_Cortex_BA9	0.304916
ERAP1	5	96100000	96100000	0.0299	rs17401719	-3.48	rs13160562	0.0269	6.61	-3.075	505	8	lasso	0.01973	3.22e-07	-3.03915	0.00237	YFS.BLOOD.RNAARR	0.306533
RP4-564F22.5	20	37034658	37045444	0.1139	rs1739644	3.28	rs4811821	0.15998	9.62	3.037	450	2	lasso	0.15535	1.51e-22	3.03708	0.002389	METSIM.ADIPOSE.RNASEQ	0.308106
DHX58	17	40253422	40264751	0.3419	rs4796750	-3.37	rs11870005	0.116562	-4.25	3.093	320	3	lasso	0.08971	0.000426	-3.0346	0.002409	Brain_Cerebellar_Hemisphere	0.308598
C16orf13	16	684429	686358	0.1309	rs1139897	-4.11	rs34409359	0.005184	3.37	-2.639	467	467	blup	0.025227	0.0278	-3.03493	0.002406	Brain_Cerebellum	0.308598
ACAD9	3	129000000	129000000	0.26582	rs3755593	3.22	rs16851889	0.264	18.39	2.974	357	357	bslmm	0.27258	1.87e-89	3.03485	0.002407	YFS.BLOOD.RNAARR	0.308598
WFIKKN1	16	679239	684116	0.0419	rs1139897	-4.11	rs4984672	0.051	8.21	-2.655	421	4	lasso	0.04651	5.63e-15	-3.03142	0.00243	YFS.BLOOD.RNAARR	0.309857
ATG4B	2	243000000	243000000	0.2476	rs4675807	-3.57	rs4675930	0.111309	-5.03	-2.903	282	5	lasso	0.11489	8.93e-06	3.03062	0.002441	Pituitary	0.310125
CTC-467M3.3	5	88000000	88000000	0.1292	rs700588	-3.65	rs454214	0.019687	-4.57	-2.893	266	5	lasso	0.02146	0.0568	3.0274	0.00247	Brain_Cerebellar_Hemisphere	0.310414
STK32C	10	134000000	134000000	0.374	rs10430614	3.73	rs2814199	0.223444	5.63	2.954	462	7	lasso	0.14601	2.86e-06	3.02998	0.00245	Brain_Cortex	0.310414
ACAD9	3	129000000	129000000	0.5116	rs3755593	3.22	rs3755593	0.33553	6.15	3.218	355	8	lasso	0.3261	4.41e-11	3.02915	0.002452	Brain_Putamen_basal_ganglia	0.310414
WFIKKN1	16	680932	684116	0.3828	rs2076142	-3.79	rs2269556	0.017117	5.55	-2.758	427	6	lasso	0.032443	0.000524	-3.02818	0.00246	GTEx.Whole_Blood	0.310414
ZNF142	2	220000000	220000000	0.1864	rs933994	3.65	rs12993599	-0.00178	3.41	1.481	370	370	blup	0.001642	0.277	3.0255	0.002482	Brain_Frontal_Cortex_BA9	0.311121
PDLIM2	8	22400000	22500000	0.0822	rs1869	-3.4	rs4592028	0.064622	-6.2	2.631	535	11	enet	0.05957	8.87e-08	-3.02564	0.00248	CMC.BRAIN.RNASEQ	0.311121
RP11-977G19.11	12	56700000	56700000	0.361	rs10876882	3.21	rs17118431	0.095478	-4.2	3.127	259	259	blup	0.14439	0.000167	-3.024	0.00249	Brain_Amygdala	0.311643
RAPGEF3	12	48100000	48200000	0.408	rs7958245	3.13	rs12422983	0.217	5.26	-2.093	540	8	lasso	0.3239	9.6e-11	-3.0243	0.002492	Brain_Hypothalamus	0.311734
PRSS3	9	33800000	33800000	0.2447	rs10814062	4.04	rs10758227	0.044868	4.11	3.571	302	7	lasso	0.065872	0.0044	3.02319	0.002501	Brain_Hypothalamus	0.31206
ZNF660	3	44600000	44600000	0.408	rs9873604	3.54	rs939649	0.280054	6.58	3.399	316	7	lasso	0.30109	3.36e-12	3.0219	0.002512	Brain_Cortex	0.312195
ZNF454	5	178000000	178000000	0.389	rs953741	-3.87	rs10075112	0.348223	6.84	2.931	573	6	enet	0.33605	3.68e-13	3.0225	0.002507	Brain_Nucleus_accumbens_basal_ganglia	0.312195
KIF24	9	34200000	34300000	0.1045	rs10814062	4.04	rs2381117	0.073026	6.29	-2.856	361	10	lasso	0.06306	3.75e-08	-3.0213	0.00252	CMC.BRAIN.RNASEQ	0.312195
LTBR	12	6480000	6500000	0.5736	rs11064157	3.73	rs2364480	0.341367	7.31	3.197	463	6	lasso	0.32659	4.01e-15	3.02242	0.00251	Pituitary	0.312195
ZNF454	5	178000000	178000000	0.5667	rs953741	-3.87	rs10075112	0.330387	7.62	2.931	573	9	lasso	0.33513	1.48e-15	3.02021	0.002526	Pituitary	0.31262
PYY2	17	26553589	26555091	0.1774	rs739439	-4.69	rs2292633	-0.006145	3.58	-3.808	276	276	blup	0.0117	0.0968	-3.0193	0.002533	Brain_Cerebellum	0.312747
CAMLG	5	134000000	134000000	0.547	rs17167632	-3.68	rs2108665	0.333234	6.67	-3.229	301	13	lasso	0.37796	5.45e-13	-3.0196	0.00253	Brain_Hippocampus	0.312747
AP3B2	15	83300000	83400000	0.1874	rs13329195	-4.1	rs8040488	0.210511	10.99	-2.61	235	12	enet	0.21027	8.68e-31	-3.01895	0.002536	METSIM.ADIPOSE.RNASEQ	0.312747
ZNF660	3	44600000	44600000	0.261	rs9873604	3.54	rs939649	0.087462	4.86	3.399	316	316	blup	0.18934	1.51e-05	3.018	0.002544	Brain_Amygdala	0.313259
ZNF696	8	144000000	144000000	0.352	rs4874104	-3.67	rs2450771	0.0164	3.75	-3.382	381	7	lasso	0.0795	0.00181	-3.01629	0.00256	Brain_Anterior_cingulate_cortex_BA24	0.313646
CTD-2530N21.4	8	22100000	22100000	0.2364	rs1869	-3.4	rs4266653	0.132	-4.56	-2.957	481	5	lasso	0.1036	5.23e-05	3.01562	0.00256	Brain_Caudate_basal_ganglia	0.313646
RP4-564F22.5	20	37034658	37045444	0.8893	rs1739644	3.26	rs4811821	0.4958	7.95	3.037	481	67	enet	0.58859	1.68e-25	3.01646	0.00256	Brain_Cerebellar_Hemisphere	0.313646
SUB1P1	8	11600000	11600000	0.2272	rs4840584	3.76	rs904017	-0.004671	-3.13	1.31	470	470	blup	0.021672	0.0383	-3.0165	0.002557	Brain_Cerebellum	0.313646
PLA2G12A	4	111000000	111000000	0.357	rs2346841	3.9	rs11728699	0.0151	-4.15	-2.554	396	396	blup	0.0546	0.00444	3.01665	0.00256	Brain_Nucleus_accumbens_basal_ganglia	0.313646
TRIM65	17	73876416	73893084	0.1268	rs7370	-4	rs17581728	0.03489	5.36	-3.175	390	24	enet	0.06188	1.35e-09	-3.01771	0.00255	METSIM.ADIPOSE.RNASEQ	0.313646
GNS	12	65100000	65200000	0.04063	rs12229321	-5.45	rs1147088	0.0505	-8.1	-2.831	328	5	lasso	0.04587	1.36e-14	3.01588	0.00256	NTR.BLOOD.RNAARR	0.313646
HBQ1	16	230452	231180	0.241	rs1139897	-4.11	rs3859141	0.019218	-4.11	1.869	299	299	blup	0.0691	0.00321	-3.01552	0.002565	Brain_Putamen_basal_ganglia	0.3141
RP11-738O11.13	11	55600000	55600000	0.141	rs1947923	-2.97	rs476822	0.016755	-3.84	-2.127	407	407	blup	0.08519	0.000464	3.013	0.00259	Brain_Nucleus_accumbens_basal_ganglia	0.315105
RP11-977G19.11	12	56700000	56700000	0.401	rs10876882	3.21	rs17118403	0.338416	-6.2	2.977	260	14	lasso	0.32226	8.96e-11	-3.0108	0.00261	Brain_Anterior_cingulate_cortex_BA24	0.315181
CD3EAP	19	45909467	45914024	0.274	rs3212964	3.14	rs735482	0.128156	-4.26	3.116	370	5	lasso	0.06696	0.00142	-3.01046	0.00261	Brain_Cortex	0.315181
TRABD	22	50624358	50638027	0.067	rs35197053	4.11	rs137906	0.00236	3.71	0.1	396	20	enet	0.01417	0.00647	3.00904	0.00262	CMC.BRAIN.RNASEQ	0.315451
LINC00888	3	183000000	183000000	0.3742	rs10513790	-2.68	rs9826761	0.19157	-4.74	2.195	424	421	blup	0.0762	0.00222	-3.00845	0.00263	Brain_Anterior_cingulate_cortex_BA24	0.31572
AL049840.1	14	104000000	104000000	0.24	rs11160745	-3.55	rs10135248	0.154382	5.54	-2.542	351	351	blup	0.16721	2.37e-07	-3.0076	0.00263	Brain_Caudate_basal_ganglia	0.31572
SNAI1	20	48599536	48605423	0.323	rs2038127	4.51	rs645544	0.155603	-4.44	-3.246	465	21	enet	0.0703	0.00298	3.008	0.00263	Brain_Putamen_basal_ganglia	0.31572
POLR3K	16	96407	101645	0.1238	rs8051004	-3.34	rs11645697	-0.006481	-3.12	-2.006	235	235	blup	0.040123	0.00747	3.00628	0.002645	Brain_Cerebellum	0.316718
SNHG17	20	37049235	37063996	0.178	rs1739644	3.28	rs1739652	0.19703	10.69	2.997	451	451	bslmm	0.19519	1.8e-28	3.00528	0.002653	METSIM.ADIPOSE.RNASEQ	0.316767
ZNF502	3	44800000	44800000	0.443	rs9873604	3.54	rs10514710	0.348316	12.58	-2.575	373	373	bslmm	0.39677	1.47e-51	-3.0029	0.002674	CMC.BRAIN.RNASEQ	0.317874
FIGN	2	164000000	165000000	0.1734	rs165235	-3.39	rs357308	0.154737	4.57	2.921	332	2	lasso	0.14828	5.98e-06	3.0014	0.002687	Brain_Cerebellar_Hemisphere	0.318498
RP11-73M18.9	14	104000000	104000000	0.285	rs11160745	-3.55	rs12432994	0.145676	-4.59	2.53	350	4	lasso	0.100335	0.000296	-3.0021	0.002682	Brain_Frontal_Cortex_BA9	0.318498
SNHG17	20	37049235	37063996	0.801	rs1739644	3.27	rs1739652	0.526951	6.61	2.997	478	16	lasso	0.4904	4.13e-13	3.00155	0.002686	Brain_Substantia_nigra	0.318498
HBZ	16	202686	204502	0.2334	rs2076142	-3.79	rs6600143	-0.00412	-4.19	1.634	279	279	blup	0.082027	0.00017	-3.00139	0.002688	Pituitary	0.318498
PLCD4	2	219000000	220000000	0.1089	rs933994	3.65	rs3770214	0.10681	-4.16	3.034	366	6	lasso	0.1124	0.00023	-2.9998	0.0027	Brain_Anterior_cingulate_cortex_BA24	0.318635
TP53INP2	20	33292094	33301243	0.0185	rs6059928	-3.46	rs7271289	0.017416	-5.36	-2.88	327	15	lasso	0.01415	1.34e-05	2.9985	0.00271	YFS.BLOOD.RNAARR	0.319044
RMI2	16	11343506	11445619	0.348	rs415595	3.47	rs12599600	0.154172	-5.12	-2.615	513	7	lasso	0.22994	1.05e-08	2.9973	0.00272	Brain_Cerebellar_Hemisphere	0.319107
WDR24	16	734622	740444	0.0202	rs1139897	-4.11	rs4984913	0.00592	4.28	-3.224	408	408	bslmm	0.00465	0.00876	-2.99733	0.00272	YFS.BLOOD.RNAARR	0.319107
PLA2G5	1	20400000	20400000	0.1669	rs668630	-3.24	rs660414	0.137	-8.28	-2.468	582	2	lasso	0.155486	1.74e-18	2.9969	0.002727	CMC.BRAIN.RNASEQ	0.31935
NEB	2	152000000	153000000	0.03434	rs16830067	3.15	rs7422009	0.011	-4.61	2.99	483	5	lasso	0.01048	0.000175	-2.9966	0.00273	NTR.BLOOD.RNAARR	0.319511
AC003003.5	16	19316203	19322269	0.295	rs11644537	-3.28	rs10492784	0.065805	3.89	1.002	466	466	blup	0.0981	0.000505	2.99565	0.002739	Brain_Putamen_basal_ganglia	0.320104
ZNF142	2	220000000	220000000	0.247	rs933994	3.65	rs3731869	0.028931	3.51	1.458	370	370	blup	0.07583	0.000335	2.99	0.00275	Brain_Cerebellum	0.320234
ZNF501	3	44800000	44800000	0.1021	rs9873604	3.54	rs10514710	0.0589	6.14	-2.575	360	3	lasso	0.05697	6.06e-09	-2.9929	0.00276	METSIM.ADIPOSE.RNASEQ	0.320234
SKAP2	7	26700000	27000000	0.077	rs10240247	-3.77	rs7804356	0.01923	4.62	3.133	640	29	enet	0.05146	3.24e-08	2.99304	0.00276	METSIM.ADIPOSE.RNASEQ	0.320234
RAB3B	1	52400000	52500000	0.1279	rs1770791	-2.99	rs10888742	0.0598	6.38	-2.38	223	223	blup	0.055166	2.63e-07	-2.99169	0.002774	CMC.BRAIN.RNASEQ	0.320545
DHRS11	17	34948228	34957235	0.3594	rs9906189	-4.52	rs12150665	0.296715	-6.82	2.505	310	9	lasso	0.2934	7.05e-12	-2.98873	0.002801	Brain_Cortex	0.321647
RP11-155G14.5	7	128000000	128000000	0.2268	rs6954653	-2.81	rs17476081	0.02929	-3.6	-1.724	384	384	blup	0.02987	0.0175	2.98744	0.00281	Pituitary	0.321808
SCGB1B2P	19	35067638	35068606	0.459	rs16969328	-3.77	rs3786884	-0.007315	-3.73	2.977	393	33	enet	0.055506	0.00607	-2.98432	0.00284	Brain_Frontal_Cortex_BA9	0.322669
MCM6	2	137000000	137000000	0.1823	rs12478902	3.82	rs16832138	0.039242	4	2.846	276	21	enet	0.0724	0.000934	2.98382	0.00285	Brain_Cortex	0.323053
RP11-981G7.6	8	10300000	10300000	0.551	rs1962073	3.76	rs6601450	0.05375	5.07	2.019	717	24	enet	0.1555	1.2e-05	2.9832	0.00285	Brain_Hippocampus	0.323053
SNHG17	20	37049235	37063996	0.732	rs1739644	3.27	rs1739652	0.561897	7.9	2.997	478	6	lasso	0.5785	1.24e-21	2.9831	0.00285	Brain_Hypothalamus	0.323053
MBD6	12	57900000	57900000	0.224	rs12322482	4.46	rs10747780	0.00573	3.68	1.882	335	335	blup	0.03673	0.0252	2.9805	0.002878	Brain_Hippocampus	0.323745
RP11-981G7.1	8	10300000	10300000	0.279	rs1962073	3.76	rs17711111	0.013303	-4.16	-2.682	716	9	lasso	0.0427	0.0172	2.9803	0.00288	Brain_Hippocampus	0.323745
OTUB2	14	94500000	94500000	0.1423	rs943318	3.57	rs10136961	0.029981	5.08	0.212	684	684	bslmm	0.05021	4.74e-08	-2.9802	0.00288	METSIM.ADIPOSE.RNASEQ	0.323745
CDK4	12	58100000	58100000	0.209	rs12816521	4.81	rs1021469	0.113	4.2	-1.846	352	351	blup	0.0982	0.000596	-2.9799	0.002883	Brain_Hypothalamus	0.323933
ZNF660	3	44600000	44600000	0.3722	rs9873604	3.54	rs1920013	0.292473	6.68	2.998	316	316	blup	0.2824	5.54e-11	2.97896	0.00289	Brain_Nucleus_accumbens_basal_ganglia	0.32457
RP11-73M18.9	14	104000000	104000000	0.418	rs11160745	-3.55	rs861537	0.154496	-5.76	2.559	350	4	lasso	0.25564	7.15e-11	-2.97774	0.0029	Brain_Caudate_basal_ganglia	0.325356
PAN2	12	56700000	56700000	0.0484	rs10876882	3.21	rs17118403	0.071393	6.1	2.977	264	3	lasso	0.06155	5.45e-08	2.97709	0.00291	CMC.BRAIN.RNASEQ	0.325617
MGMT	10	131000000	132000000	0.1808	rs3858300	3.14	rs1711662	0.11	-9.4	2.551	765	9	lasso	0.17576	1.51e-25	-2.9774	0.00291	METSIM.ADIPOSE.RNASEQ	0.325617
HOOK2	19	12873817	12983554	0.2003	rs4926172	3	rs10408457	0.113248	4.44	2.978	332	3	lasso	0.08866	9.44e-05	2.9771	0.00291	Pituitary	0.325617
SNHG17	20	37049235	37063996	0.742	rs1739644	3.27	rs1739652	0.42735	7.49	2.997	477	11	lasso	0.46736	1.21e-17	2.976	0.002917	Brain_Frontal_Cortex_BA9	0.325988
MESDC2	15	81200000	81300000	0.361	rs7178551	3.67	rs2903448	0.14698	4.54	3.047	463	4	lasso	0.10222	0.00026	2.97502	0.00293	Brain_Frontal_Cortex_BA9	0.326023
THEM4	1	152000000	152000000	0.307	rs3126091	4.11	rs2999534	0.114182	-3.73	0.954	334	334	blup	0.11922	0.00107	-2.9752	0.00293	Brain_Substantia_nigra	0.326023
EXOC7	17	74077200	74117657	0.197	rs7370	-4	rs9895947	0.145	4.28	-3.059	386	3	lasso	0.11765	9.06e-05	-2.97346	0.002945	Brain_Frontal_Cortex_BA9	0.327092
NPIPB3	16	21413558	21459888	0.1318	rs1454373	2.99	rs194545	0.103	-8.11	1.087	209	209	blup	0.110973	2.99e-16	-2.97314	0.002948	METSIM.ADIPOSE.RNASEQ	0.327092
FUT11	10	75500000	75500000	0.333	rs12256103	-4.22	rs7076525	0.143889	-4.56	-3.518	238	2	lasso	0.1132	0.000218	2.9713	0.00297	Brain_Anterior_cingulate_cortex_BA24	0.328014
ATG10	5	81300000	81600000	0.3755	rs11740142	3.04	rs6891230	0.0819	5.09	-2.712	391	19	enet	0.25683	1.31e-08	-2.9704	0.00297	Brain_Anterior_cingulate_cortex_BA24	0.328014
RPS6KL1	14	75400000	75400000	0.188	rs3742783	-2.93	rs741096	0.0233	4.01	-2.819	378	377	blup	0.07128	0.00159	-2.968	0.003	Brain_Cerebellar_Hemisphere	0.328014
SORBS3	8	22400000	22400000	0.296	rs1869	-3.4	rs6999893	0.03053	3.55	2.839	530	5	lasso	0.09267	0.000345	2.9704	0.002974	Brain_Cerebellar_Hemisphere	0.328014
RP11-430H10.1	11	45400000	45400000	0.355	rs875973	-3.42	rs3740789	0.012369	-4.23	1.281	518	13	enet	0.16422	1.22e-07	-2.96837	0.00299	Brain_Cerebellum	0.328014
RP4-564F22.5	20	37034658	37045444	0.83	rs1739644	3.26	rs4811821	0.369169	8.03	3.037	481	25	enet	0.4304	2.08e-20	2.97071	0.00297	Brain_Cerebellum	0.328014
TMEM155	4	123000000	123000000	0.529	rs12650310	3.29	rs2135976	0.082033	4.81	1.309	429	33	enet	0.18175	2.35e-08	2.96723	0.003	Brain_Cerebellum	0.328014
ADAL	15	43600000	43600000	0.545	rs16957288	2.27	rs956391	0.200913	-4.65	1.313	265	265	blup	0.23889	2.91e-06	-2.9682	0.003	Brain_Substantia_nigra	0.328014
RSF1	11	77400000	77500000	0.0415	rs665278	-3.95	rs627297	0.006434	-3.58	-3.669	427	427	bslmm	0.02702	0.000264	2.97058	0.002972	CMC.BRAIN.RNASEQ	0.328014
TRBC1	7	142000000	142000000	0.03046	rs1964986	-3.68	rs3114479	0.005663	-4.67	1.892	463	18	enet	0.00884	0.000526	-2.96727	0.003	NTR.BLOOD.RNAARR	0.328014
NDUFA10	2	241000000	241000000	0.659	rs10933613	-3.46	rs6735806	0.026893	-3.67	-1.695	557	17	lasso	0.030625	0.0665	2.967	0.00301	Brain_Substantia_nigra	0.328813
C3orf18	3	50600000	50600000	0.2249	rs13064199	4.06	rs754298	0.065407	3.91	2.673	317	6	lasso	0.05651	0.00386	2.96605	0.00302	Brain_Nucleus_accumbens_basal_ganglia	0.329081
MGST3	1	166000000	166000000	0.0949	rs6676948	2.91	rs8133	0.0435	-5.35	2.486	635	635	bslmm	0.054495	3.1e-07	-2.9651	0.003026	CMC.BRAIN.RNASEQ	0.329081
SERPINB6	6	2950000	2970000	0.1284	rs2295767	-4.45	rs318427	0.062955	-5.35	-1.835	676	6	lasso	0.074707	2.07e-07	2.9644	0.00303	GTEx.Whole_Blood	0.329081
DDX27	20	47835884	47860614	0.22	rs544187	-2.96	rs10485610	0.07444	-4.34	2.568	440	11	enet	0.10327	0.000161	-2.96371	0.00304	Brain_Cerebellar_Hemisphere	0.329874
FAM90A2P	8	12000000	12000000	0.157	rs4840584	3.76	rs2898295	0.00377	3.82	3.059	207	207	blup	0.08903	0.000448	2.9626	0.003051	Brain_Cerebellar_Hemisphere	0.330773
AVIL	12	58200000	58200000	0.02678	rs12816521	4.81	rs701008	0.0314	6.91	-2.136	362	9	enet	0.03099	1.8e-10	-2.96163	0.00306	YFS.BLOOD.RNAARR	0.331013
MAP2K5	15	67800000	68100000	0.2675	rs17244601	2.95	rs12905371	0.0168	-4.26	-2.006	410	410	blup	0.08141	0.000206	2.9614	0.003063	Brain_Cerebellum	0.331191
RP11-867G23.10	11	66200000	66200000	0.4101	rs3814739	3.19	rs10750784	0.208332	6.34	-2.28	286	286	blup	0.23236	1.69e-10	-2.96015	0.00307	Brain_Cerebellum	0.331654
RP13-98N21.2	15	82900000	82900000	0.3603	rs1972460	-4.27	rs8033050	0.38872	7.5	2.908	150	4	lasso	0.39028	4.56e-17	2.9579	0.003097	Brain_Caudate_basal_ganglia	0.332345
MYO15A	17	18012020	18083116	0.2102	rs1378601	-2.87	rs4603612	0.00419	3.68	2.661	326	326	blup	0.04997	0.0042	2.9577	0.003099	Brain_Caudate_basal_ganglia	0.332345
WDR66	12	122000000	122000000	0.347	rs2272133	3.7	rs10770186	0.233227	6.62	2.25	338	7	lasso	0.28134	1.07e-12	2.95684	0.003108	Brain_Cerebellum	0.332345
TMEM81	1	205000000	205000000	0.274	rs2802822	4.32	rs9194	0.043471	-4.01	2.371	606	606	blup	0.00538	0.21	-2.95903	0.003086	Brain_Hippocampus	0.332345
PCDH8	13	53400000	53400000	0.285	rs4884317	3.36	rs11617841	0.011262	3.81	-1.26	466	39	enet	0.0616	0.00513	-2.9562	0.00311	Brain_Putamen_basal_ganglia	0.332345
RP11-459I19.1	2	220000000	220000000	0.0599	rs933994	3.65	rs7603709	0.004669	4.28	3.634	364	36	enet	0.015346	0.013	2.95655	0.003111	GTEx.Whole_Blood	0.332345
ATXN3	14	92500000	92600000	0.0795	rs709930	5.04	rs7158300	0.016034	4.95	4.854	541	541	bslmm	0.03636	3.15e-06	2.9573	0.0031	METSIM.ADIPOSE.RNASEQ	0.332345
NCLN	19	3185561	3209573	0.2784	rs311625	3.35	rs311621	0.255927	-6.4	2.893	424	2	lasso	0.24706	2.47e-11	-2.9567	0.00311	Pituitary	0.332345
B4GALNT1	12	58000000	58000000	0.4007	rs12816521	4.81	rs1048691	-0.000477	3.69	2.981	341	341	blup	0.01614	0.076	2.95522	0.003124	Brain_Cortex	0.332588
SNHG17	20	37049235	37063996	0.688	rs1739644	3.27	rs1739652	0.557836	7.85	2.997	478	10	lasso	0.551	1.03e-20	2.954	0.00313	Brain_Putamen_basal_ganglia	0.332829
RMI2	16	11343506	11445619	0.5301	rs415595	3.47	rs415595	0.311805	7.32	3.47	515	16	enet	0.546293	3.47e-26	2.95394	0.00314	Brain_Caudate_basal_ganglia	0.333747
WFIKKN1	16	680932	684116	0.474	rs1139897	-4.11	rs2269556	0.509767	7.52	-2.758	466	7	lasso	0.5111	1.07e-18	-2.95187	0.003159	Brain_Putamen_basal_ganglia	0.334561
VN1R20P	3	14000000	14000000	0.4683	rs9863149	-4	rs9310433	0.169822	-4.8	2.222	528	8	lasso	0.13102	1.48e-05	-2.95053	0.00317	Brain_Nucleus_accumbens_basal_ganglia	0.335038
RQCD1	2	219000000	219000000	0.2337	rs933994	3.65	rs492400	0.205702	6.07	3.373	363	36	enet	0.213957	1.05e-09	2.95	0.0032	Brain_Cerebellum	0.33704
C1QTNF7	4	15300000	15400000	0.12908	rs6850422	2.85	rs10214	0.135	13.1	2.77	544	23	enet	0.16347	2.46e-50	2.94668	0.003212	NTR.BLOOD.RNAARR	0.337721
WFIKKN1	16	680932	684116	0.471	rs1139897	-4.11	rs2269556	0.363541	6.58	-2.758	467	5	lasso	0.341	1.92e-11	-2.94593	0.00322	Brain_Anterior_cingulate_cortex_BA24	0.338416
SNHG17	20	37049235	37063996	0.803	rs1739644	3.27	rs1739652	0.553232	7.81	2.997	477	9	lasso	0.55776	1.03e-20	2.9454	0.00323	Brain_Anterior_cingulate_cortex_BA24	0.338592
RNF130	5	179000000	179000000	0.1878	rs2303007	3.12	rs27017	0.008539	-3.94	1.752	413	413	blup	0.036658	0.0125	-2.94187	0.00326	Brain_Caudate_basal_ganglia	0.339693
NCOA6	20	33284722	33413452	0.265	rs6059928	-3.46	rs6060034	0.244613	6.26	-2.938	347	11	lasso	0.20476	2.58e-09	-2.94195	0.00326	Brain_Cerebellum	0.339693
WFIKKN1	16	680932	684116	0.53	rs1139897	-4.11	rs2269556	0.1475	4.77	-2.758	465	7	lasso	0.1616	0.000107	-2.9425	0.00326	Brain_Spinal_cord_cervical_c-1	0.339693
APOA1BP	1	157000000	157000000	0.429	rs4661061	-2.88	rs3795732	0.109225	-4.48	1.71	440	10	lasso	0.120467	0.000147	-2.94136	0.003268	Brain_Hypothalamus	0.339864
FAM85A	8	12100000	12100000	0.1327	rs4840584	3.76	rs4841645	0.002438	-3.95	-2.081	202	202	blup	0.065351	0.00201	2.9413	0.003268	Brain_Nucleus_accumbens_basal_ganglia	0.339864
DMXL2	15	51700000	51900000	0.21	rs2607111	3.29	rs4775945	0.08131	4.24	2.76	469	4	lasso	0.078544	0.000582	2.94005	0.00328	Brain_Cortex	0.340179
RMI2	16	11343506	11445619	0.622	rs415595	3.47	rs12599600	0.320091	-6.49	-2.615	515	10	lasso	0.34278	1.91e-13	2.94034	0.00328	Brain_Nucleus_accumbens_basal_ganglia	0.340179
TRIP11	14	92400000	92500000	0.056	rs709930	5.04	rs4904828	0.0421	8.31	3.128	510	510	blup	0.04342	4.45e-14	2.93943	0.00329	YFS.BLOOD.RNAARR	0.340636
DEPDC1B	5	59900000	60000000	0.1325	rs6896680	2.96	rs13187930	0.077103	-4.46	1.776	319	319	blup	0.11749	5.76e-05	-2.9383	0.0033	Brain_Cerebellar_Hemisphere	0.341093
CEP44	4	175000000	175000000	0.0877	rs7678305	3.37	rs4695918	0.109	8.29	3.12	456	7	lasso	0.11173	2.34e-16	2.93765	0.00331	METSIM.ADIPOSE.RNASEQ	0.341547
MEIS3P1	17	15689932	15690889	0.581	rs11078316	-2.92	rs2324027	0.206	-5.18	-2.686	332	6	lasso	0.17737	2.89e-05	2.9354	0.003331	Brain_Amygdala	0.342555
SNHG17	20	37049235	37063996	0.683	rs1739644	3.27	rs1739652	0.59957	9.61	2.997	477	6	lasso	0.6272	3.16e-32	2.93585	0.00333	Brain_Caudate_basal_ganglia	0.342555
DIP2A	21	47878812	47989926	0.25861	rs2070435	-3.01	rs2070432	0.338132	20.69	-2.835	348	348	bslmm	0.3498	3.06e-120	-2.9353	0.00333	YFS.BLOOD.RNAARR	0.342555
GLUD1P3	10	75500000	75500000	0.162	rs12256103	-4.22	rs11000561	0.012259	3.17	-1.151	244	244	blup	0.04503	0.0271	-2.9347	0.00334	Brain_Amygdala	0.342758
NARS2	11	78100000	78300000	0.4988	rs665278	-3.95	rs10793334	0.274629	-6.58	2.503	455	5	lasso	0.28182	1.01e-12	-2.93455	0.00334	Brain_Cerebellum	0.342758
DOPEY2	21	37536838	37666572	0.1322	rs9977855	2.96	rs2835293	0.05233	-6.02	-1.377	575	46	enet	0.083628	2.23e-10	2.935	0.00334	CMC.BRAIN.RNASEQ	0.342758
RP13-98N21.2	15	82900000	82900000	0.501	rs1972460	-4.27	rs8033050	0.533854	8.29	2.908	150	5	lasso	0.52175	2.68e-22	2.9323	0.00336	Brain_Nucleus_accumbens_basal_ganglia	0.343654
FRMD3	9	85900000	86200000	0.2326	rs296888	2.95	rs10867960	0.066935	10.24	2.297	627	45	enet	0.14832	3.84e-46	2.9327	0.00336	YFS.BLOOD.RNAARR	0.343654
RMI1	9	86600000	86600000	0.339	rs2118168	2.99	rs296889	0.13651	-3.89	2.936	526	6	lasso	0.18831	2.76e-05	-2.9322	0.00337	Brain_Spinal_cord_cervical_c-1	0.343956
AC025335.1	17	7816642	7819271	0.2603	rs1132554	3.76	rs7225505	0.12234	-4.83	1.298	510	43	enet	0.105	2.66e-05	-2.9315	0.003373	Brain_Cerebellum	0.344118
NARS2	11	78100000	78300000	0.236	rs665278	-3.95	rs7940720	0.15	-4.65	2.433	455	455	blup	0.13476	0.000277	-2.93078	0.00338	Brain_Amygdala	0.344256
RP11-140A10.3	10	134000000	134000000	0.3299	rs10430614	3.73	rs2035804	0.190656	5.13	2.974	463	4	lasso	0.19097	5.01e-07	2.9296	0.00339	Brain_Frontal_Cortex_BA9	0.344412
PEBP4	8	22600000	22800000	0.366	rs4546673	-3.57	rs17685420	0.09678	-4.32	-1.252	582	5	lasso	0.1487	2.24e-05	2.92943	0.0034	Brain_Anterior_cingulate_cortex_BA24	0.344853
EPO	7	100000000	100000000	0.1785	rs6968731	3.15	rs12155057	0.040763	-3.81	2.864	297	5	lasso	0.100571	0.000148	-2.92797	0.00341	Brain_Nucleus_accumbens_basal_ganglia	0.344864
LTBR	12	6480000	6500000	0.5641	rs11064157	3.73	rs9669611	0.39789	7.72	2.611	464	4	lasso	0.41027	4.25e-18	2.9265	0.00343	Brain_Caudate_basal_ganglia	0.345841
SKAP2	7	26700000	27000000	0.1182	rs10240247	-3.77	rs3801803	0.083008	-6.74	2.926	648	1	lasso	0.0756	1.66e-09	-2.926	0.00343	CMC.BRAIN.RNASEQ	0.345841
ATG10	5	81300000	81600000	0.5026	rs11740142	3.04	rs17245188	0.289474	6.67	-1.727	393	6	lasso	0.4879	2.79e-21	-2.9251	0.00344	Brain_Cortex	0.346318
PARP14	3	122000000	122000000	0.3784	rs2668331	-2.67	rs7647458	-0.002621	3.87	2.403	548	548	blup	0.02664	0.0234	2.92454	0.00345	Pituitary	0.34661
SURF1	9	136000000	136000000	0.6371	rs7855466	-2.88	rs3124768	0.16312	-5.75	1.948	603	40	enet	0.31921	7.71e-11	-2.92343	0.00346	Brain_Hippocampus	0.346715
LTBR	12	6480000	6500000	0.1372	rs11064157	3.73	rs4301834	0.0639	9.27	2.887	428	28	enet	0.09633	7.98e-30	2.92389	0.00346	YFS.BLOOD.RNAARR	0.346715
RP11-430B1.2	15	52500000	52500000	0.484	rs2398	-3	rs3794543	0.1971	-4.8	-2.26	395	8	lasso	0.19599	1.05e-05	2.92232	0.00347	Brain_Amygdala	0.346763
CALML6	1	1850000	1850000	0.2206	rs12041925	-3.31	rs12041925	0.116	4.88	-3.307	329	13	enet	0.1127	1.09e-05	-2.92239	0.003474	Pituitary	0.34702
AP001469.9	21	47671616	47674047	0.298	rs2070435	-3.01	rs2839181	0.119891	5.16	2.024	474	28	enet	0.13002	2.24e-06	2.92116	0.00349	Pituitary	0.347622
WNT3	17	44839872	44910424	0.4089	rs11651522	2.93	rs2165846	0.052608	-4.04	1.881	258	24	enet	0.12557	3.2e-05	-2.91949	0.003506	Brain_Cerebellar_Hemisphere	0.348362
FBF1	17	73905655	73937221	0.1966	rs7370	-4	rs1135889	0.086022	7.5	-3.488	405	41	enet	0.11873	2.49e-17	-2.91842	0.00352	METSIM.ADIPOSE.RNASEQ	0.349042
BTBD1	15	83700000	83700000	0.0653	rs13329195	-4.1	rs7162082	0.008352	4.6	3.115	356	356	bslmm	0.03831	1.65e-05	2.9174	0.00353	CMC.BRAIN.RNASEQ	0.349466
CDC14B	9	99300000	99400000	0.1454	rs7035310	-3.32	rs10512238	0.07493	-4.31	-2.705	312	20	enet	0.083848	0.000266	2.9166	0.00354	Brain_Caudate_basal_ganglia	0.349703
COL11A1	1	103000000	104000000	0.2558	rs1975919	3.64	rs11164720	0.113	-3.96	2.684	260	7	lasso	0.094917	0.000427	-2.91673	0.003537	Brain_Frontal_Cortex_BA9	0.349703
SEMA3B-AS1	3	50300000	50300000	0.1147	rs2609024	3.9	rs13076850	0.045548	3.81	3.627	336	336	blup	0.065	0.00248	2.91596	0.003546	Brain_Cerebellar_Hemisphere	0.350055
KDM6B	17	7743222	7758114	0.06543	rs1132554	3.76	rs3744251	0.038197	-7.07	2.245	498	34	enet	0.04213	1.06e-13	-2.9156	0.00355	YFS.BLOOD.RNAARR	0.350124
NME9	3	138000000	138000000	0.4816	rs7638688	-2.99	rs3732840	0.182357	-4.98	-2.754	307	6	lasso	0.16082	4.43e-06	2.914	0.00357	Brain_Frontal_Cortex_BA9	0.351571
ZNF454	5	178000000	178000000	0.4401	rs953741	-3.87	rs10075112	0.251168	6.57	2.931	573	15	enet	0.29639	3.81e-11	2.9126	0.00358	Brain_Cerebellar_Hemisphere	0.351987
TEKT4	2	95500000	95500000	0.1007	rs7586229	-2.97	rs10210891	0.03174	3.45	-0.906	102	102	blup	0.0468	0.00386	-2.91161	0.003596	Pituitary	0.352816
HAUS6	9	19100000	19100000	0.2494	rs3824369	-3.11	rs17238021	0.12313	4.95	2.932	651	3	lasso	0.11981	6.98e-06	2.90984	0.00362	Brain_Cerebellum	0.352889
ZNF454	5	178000000	178000000	0.459	rs953741	-3.87	rs7725272	0.175758	5.1	2.682	572	6	lasso	0.12596	0.000104	2.91056	0.003608	Brain_Hypothalamus	0.352889
ZNF682	19	20115226	20150277	0.1373	rs8106847	3.23	rs2335896	0.114	7.6	2.868	281	5	lasso	0.11486	7.85e-14	2.90934	0.00362	CMC.BRAIN.RNASEQ	0.352889
KIAA0513	16	85061375	85127836	0.1205	rs751339	-3.93	rs11648527	0.055464	5.45	2.666	630	11	enet	0.053038	1.16e-05	2.90941	0.003621	GTEx.Whole_Blood	0.352889
ZNF454	5	178000000	178000000	0.1562	rs953741	-3.87	rs3925227	0.0823	6.79	2.482	579	579	bslmm	0.0903	4.21e-11	2.90862	0.00363	CMC.BRAIN.RNASEQ	0.353484
ACAD9	3	129000000	129000000	0.5377	rs3755593	3.22	rs3755593	0.369613	7.04	3.218	356	17	enet	0.34848	3.24e-13	2.90783	0.00364	Brain_Cerebellar_Hemisphere	0.353751
RP13-98N21.2	15	82900000	82900000	0.525	rs1972460	-4.27	rs8033050	0.533462	8.56	2.908	150	10	enet	0.518231	4.68e-23	2.90799	0.00364	Brain_Cortex	0.353751
MRPL48	11	73500000	73600000	0.0896	rs1792193	3.77	rs699138	0.099786	7.57	1.891	347	5	lasso	0.11051	3.46e-16	2.90786	0.00364	METSIM.ADIPOSE.RNASEQ	0.353751
RMI2	16	11343506	11445619	0.3725	rs415595	3.47	rs12599600	0.115084	-5.68	-2.615	515	8	lasso	0.185523	1.64e-08	2.90741	0.003644	Brain_Cerebellum	0.353955
ZKSCAN5	7	99100000	99100000	0.2213	rs17161669	2.92	rs17161662	0.0923	4.55	2.733	312	9	lasso	0.1177	0.000164	2.9071	0.00365	Brain_Anterior_cingulate_cortex_BA24	0.354018
SIKE1	1	115000000	115000000	0.342	rs12096424	3.53	rs10776793	0.0156	3.49	-1.967	422	422	blup	0.06756	0.00862	-2.9042	0.003682	Brain_Amygdala	0.354864
ATG10	5	81300000	81600000	0.426	rs11740142	3.04	rs11740648	0.140784	-5.69	2.526	392	9	lasso	0.37665	6.34e-15	-2.9034	0.003691	Brain_Nucleus_accumbens_basal_ganglia	0.35531
KIAA1328	18	34409069	34812135	0.0441	rs3865390	-3.17	rs4366786	0.02336	-6.62	0.806	637	637	blup	0.04796	2.12e-15	-2.90376	0.00369	YFS.BLOOD.RNAARR	0.35531
PIWIL2	8	22100000	22200000	0.1863	rs1869	-3.4	rs4397403	0.170999	-10.08	2.539	527	6	lasso	0.19391	2.81e-28	-2.90294	0.003697	METSIM.ADIPOSE.RNASEQ	0.355467
ZNF502	3	44800000	44800000	0.0908	rs9873604	3.54	rs10514710	0.054951	3.88	-2.575	370	4	lasso	0.04774	0.00504	-2.90196	0.003708	Brain_Caudate_basal_ganglia	0.355736
WFIKKN1	16	680932	684116	0.6339	rs1139897	-4.11	rs2269556	0.47113	8.47	-2.758	467	11	lasso	0.449919	1.46e-21	-2.90223	0.003705	Brain_Cerebellum	0.355736
RP13-98N21.2	15	82900000	82900000	0.349	rs1972460	-4.27	rs8033050	0.30371	5.18	2.908	150	4	lasso	0.28663	5.49e-08	2.90031	0.00373	Brain_Amygdala	0.356232
OBSCN	1	228000000	229000000	0.229	rs6426514	2.68	rs729258	0.042345	-3.88	-1.973	355	26	enet	0.07646	0.00219	2.9011	0.00372	Brain_Anterior_cingulate_cortex_BA24	0.356232
SNHG17	20	37049235	37063996	0.706	rs1739644	3.27	rs1739652	0.499291	8.98	2.997	477	11	lasso	0.50638	3.89e-25	2.89944	0.00374	Brain_Cerebellum	0.356232
PLA2G4B	15	42100000	42100000	0.426	rs776717	-2.66	rs2241522	0.076526	5.01	-0.274	404	404	blup	0.198898	3.55e-08	-2.89903	0.00374	Brain_Cortex	0.356232
RP4-564F22.5	20	37034658	37045444	0.647	rs1739644	3.26	rs1739644	0.451592	7.81	3.263	481	26	enet	0.4194	1.27e-17	2.8998	0.003734	Brain_Cortex	0.356232
VPS45	1	150000000	150000000	0.1696	rs7517103	2.96	rs12067422	0.1	3.94	-1.902	175	175	blup	0.049006	0.0094	-2.8994	0.003739	Brain_Frontal_Cortex_BA9	0.356232
SNHG17	20	37049235	37063996	0.7845	rs1739644	3.27	rs1739652	0.628955	9.05	2.997	478	12	lasso	0.6504	5.51e-31	2.8984	0.00375	Brain_Nucleus_accumbens_basal_ganglia	0.356627
NT5C3B	17	39981335	39992523	0.1622	rs4796750	-3.37	rs4796714	0.240575	11.89	-2.97	395	10	lasso	0.23778	3.99e-35	-2.89669	0.00377	METSIM.ADIPOSE.RNASEQ	0.357414
ACSS2	20	33459949	33515769	0.168	rs6059928	-3.46	rs6088642	0.14365	-5.1	2.332	348	348	blup	0.1102	3.03e-05	-2.89635	0.00378	Brain_Caudate_basal_ganglia	0.357762
ATG10	5	81300000	81600000	0.7	rs11740142	3.04	rs4703870	0.285861	7.76	-1.86	393	7	lasso	0.54887	1.26e-28	-2.89575	0.003783	Pituitary	0.357813
RP11-977G19.11	12	56700000	56700000	0.176	rs10876882	3.21	rs17118431	0.089525	-4.49	3.127	259	5	lasso	0.11234	8.38e-05	-2.9	0.00379	Brain_Cerebellar_Hemisphere	0.35792
DECR2	16	451826	462487	0.731	rs1139897	-4.11	rs3743890	0.315574	6.43	-1.781	390	15	lasso	0.3872	5.07e-13	-2.89269	0.00382	Brain_Hypothalamus	0.358256
DTYMK	2	243000000	243000000	0.0604	rs4675807	-3.57	rs4247179	0.048792	5.47	-2.893	248	1	lasso	0.043931	3.19e-07	-2.893	0.003816	METSIM.ADIPOSE.RNASEQ	0.358256
IL1RN	2	114000000	114000000	0.01373	rs11677903	-3.93	rs4404277	-0.000653	-3.25	0.941	460	460	bslmm	0.00219	0.0537	-2.8924	0.00382	NTR.BLOOD.RNAARR	0.358256
RQCD1	2	219000000	219000000	0.01911	rs933994	3.65	rs591573	0.0351	-7.18	2.964	373	5	lasso	0.034846	1.94e-11	-2.8937	0.00381	NTR.BLOOD.RNAARR	0.358256
YTHDC2	5	113000000	113000000	0.01252	rs12658199	3.81	rs10070825	0.0167	4.77	3.318	590	5	enet	0.013325	2.65e-05	2.89	0.00382	NTR.BLOOD.RNAARR	0.358256
LIMA1	12	50600000	50700000	0.04018	rs10876041	-3.21	rs7315690	0.0623	9.41	2.242	315	31	enet	0.06085	3.5e-19	2.89336	0.00381	YFS.BLOOD.RNAARR	0.358256
JAKMIP3	10	134000000	134000000	0.7369	rs10430614	3.73	rs11592585	0.470999	8.62	2.562	493	17	lasso	0.44748	8.35e-22	2.89148	0.00383	Pituitary	0.358461
ATXN3	14	92500000	92600000	0.319	rs709930	5.04	rs7143288	0.03736	3.28	2.055	524	524	blup	0.0919	0.000882	2.8898	0.00385	Brain_Hypothalamus	0.359274
RP11-582J16.4	8	22400000	22400000	0.1869	rs1869	-3.4	rs2449346	0.018333	-3.95	-1.682	531	531	blup	0.002616	0.239	2.8878	0.00388	Brain_Cerebellum	0.360831
ACSS2	20	33459949	33515769	0.106	rs6059928	-3.46	rs6120757	0.003224	-3.78	2.336	348	348	blup	0.017544	0.0541	-2.8874	0.00388	Pituitary	0.360831
NDUFA7	19	8373490	8386280	0.338	rs8106699	2.6	rs1124626	0.0636	3.89	2.14	361	4	lasso	0.081244	0.000329	2.88597	0.0039	Brain_Caudate_basal_ganglia	0.361416
C6orf106	6	34600000	34700000	0.2934	rs4713808	3.45	rs2814985	0.209	9.93	2.15	382	382	bslmm	0.232301	6.89e-28	2.885	0.00391	CMC.BRAIN.RNASEQ	0.361416
RMI2	16	11343476	11445619	0.2007	rs415595	3.47	rs243324	0.179	10.65	2.884	535	8	lasso	0.256977	3.04e-38	2.88547	0.003908	METSIM.ADIPOSE.RNASEQ	0.361416
PIWIL2	8	22100000	22200000	0.6923	rs1869	-3.4	rs7357478	0.412065	8.34	-2.986	481	10	lasso	0.531019	2.53e-27	-2.88499	0.00391	Pituitary	0.361416
RIF1	2	152000000	152000000	0.2535	rs16830067	3.15	rs16830067	0.037866	4.19	3.15	402	402	blup	0.05238	0.00607	2.884	0.003926	Brain_Cerebellar_Hemisphere	0.36203
PLA2G12A	4	111000000	111000000	0.1356	rs2346841	3.9	rs9995011	0.092633	-7.03	-2.568	401	401	bslmm	0.097277	7.1e-12	2.88368	0.00393	CMC.BRAIN.RNASEQ	0.36203
PLCD4	2	219000000	220000000	0.1436	rs933994	3.65	rs12619347	0.082077	-4.77	2.743	366	366	blup	0.10749	0.000119	-2.8827	0.003942	Brain_Cerebellar_Hemisphere	0.362315
ERAP1	5	96100000	96100000	0.5994	rs17401719	-3.48	rs13160562	0.428741	-7.64	-3.075	499	6	lasso	0.5037	3.42e-22	2.88255	0.00394	Brain_Cortex	0.362315
NME4	16	446725	450759	0.343	rs1139897	-4.11	rs5841	0.0742	-5.35	-2.831	387	3	lasso	0.14024	3.3e-05	2.8815	0.00396	Brain_Hippocampus	0.362838
BIN3	8	22500000	22500000	0.2675	rs1869	-3.4	rs4242434	0.130195	4.91	2.782	515	4	lasso	0.091352	0.000294	2.8806	0.00397	Brain_Nucleus_accumbens_basal_ganglia	0.362838
ZNF696	8	144000000	144000000	0.3077	rs4874104	-3.67	rs2450771	0.091321	4.96	-3.382	381	5	lasso	0.083607	0.000521	-2.8815	0.003958	Brain_Nucleus_accumbens_basal_ganglia	0.362838
CYP4F32P	2	95400000	95400000	0.107	rs6748967	-2.59	rs4241315	0.001843	3.35	-2.463	64	63	blup	0.09045	0.0035	-2.8807	0.00397	Brain_Spinal_cord_cervical_c-1	0.362838
GAR1	4	111000000	111000000	0.0785	rs2346841	3.9	rs11721403	0.071697	-6	-2.716	400	5	lasso	0.056563	1.86e-07	2.88148	0.00396	CMC.BRAIN.RNASEQ	0.362838
MGMT	10	131000000	132000000	0.07571	rs3858300	3.14	rs1008982	0.0747	-9.74	2.571	752	8	lasso	0.07872	3.72e-24	-2.8805	0.00397	NTR.BLOOD.RNAARR	0.362838
CELF4	18	34823010	35146000	0.042	rs3865390	-3.17	rs11659173	0.034731	-4.9	-2.84	503	7	lasso	0.04306	4.14e-07	2.8799	0.00398	METSIM.ADIPOSE.RNASEQ	0.362936
ZNF502	3	44800000	44800000	0.09806	rs9873604	3.54	rs10514710	0.115	12.1	-2.575	363	6	lasso	0.12092	6.84e-37	-2.87979	0.00398	NTR.BLOOD.RNAARR	0.362936
TESC	12	117000000	118000000	0.1111	rs10047539	3.56	rs9308	0.084873	-7.05	3.286	556	556	bslmm	0.08576	1.3e-10	-2.87901	0.00399	CMC.BRAIN.RNASEQ	0.363304
RP11-80H8.4	3	143000000	143000000	0.0366	rs860800	-2.56	rs13070425	0.0122	3.86	1.78	550	3	lasso	0.01946	0.000533	2.8789	0.00399	METSIM.ADIPOSE.RNASEQ	0.363304
ACSS2	20	33459949	33515769	0.229	rs6059928	-3.46	rs1018447	0.134511	-5.95	2.574	347	347	blup	0.18547	1.65e-08	-2.87724	0.00401	Brain_Cerebellum	0.364174
MGMT	10	131000000	132000000	0.587	rs3858300	3.14	rs12243040	0.325219	-5.56	1.94	594	5	lasso	0.38505	3.03e-10	-2.8777	0.00401	Brain_Spinal_cord_cervical_c-1	0.364174
ARTN	1	44400000	44400000	0.427	rs2842186	2.81	rs3791063	-0.00434	-3.41	0.875	413	413	blup	0.04332	0.0102	-2.87585	0.004029	Brain_Nucleus_accumbens_basal_ganglia	0.364498
ATG10	5	81300000	81600000	0.4891	rs2055438	-3.04	rs6875409	0.474	14.82	-1.695	534	37	enet	0.644	3.4e-103	-2.8762	0.004025	CMC.BRAIN.RNASEQ	0.364498
CPVL	7	29000000	29200000	0.06868	rs10480076	3.08	rs245883	0.051362	8.06	-2.766	788	19	enet	0.06325	1.28e-19	-2.87611	0.00403	NTR.BLOOD.RNAARR	0.364498
TM6SF1	15	83800000	83800000	0.19858	rs13329195	-4.1	rs13379920	0.072051	9.75	0.745	365	365	bslmm	0.10092	3.14e-31	2.87514	0.00404	YFS.BLOOD.RNAARR	0.365131
RP11-981G7.2	8	10300000	10300000	0.465	rs1962073	3.76	rs6994059	0.042319	4.3	2.029	716	10	lasso	0.05936	0.0155	2.8744	0.00405	Brain_Spinal_cord_cervical_c-1	0.365358
PIWIL2	8	22100000	22200000	0.306	rs1869	-3.4	rs13259097	0.25455	6.14	-2.736	479	10	enet	0.25713	1.12e-09	-2.87209	0.004078	Brain_Cerebellar_Hemisphere	0.366304
ACAD9	3	129000000	129000000	0.4308	rs3755593	3.22	rs3755593	0.353	7.45	3.218	356	12	enet	0.28755	5.48e-13	2.87312	0.004064	Brain_Cerebellum	0.366304
SNX9	6	158000000	158000000	0.243	rs872509	-2.76	rs2502620	-0.005814	3.18	-0.585	522	522	blup	0.04083	0.0123	2.8718	0.00408	Brain_Nucleus_accumbens_basal_ganglia	0.366304
HOXA4	7	27200000	27200000	0.0357	rs7804356	3.13	rs12534899	0.018643	4.56	3.102	391	391	blup	0.01803	0.000827	2.8723	0.00407	METSIM.ADIPOSE.RNASEQ	0.366304
RP11-109E12.1	2	132000000	132000000	0.389	rs1405799	2.35	rs7572535	0.007898	3.88	-1.304	171	171	blup	0.10443	0.00179	-2.8712	0.00409	Brain_Spinal_cord_cervical_c-1	0.366662
PIWIL2	8	22100000	22200000	0.2431	rs1869	-3.4	rs4871990	0.254916	11.07	-2.797	527	527	bslmm	0.2528	1.5e-30	-2.87091	0.00409	CMC.BRAIN.RNASEQ	0.366662
AC084018.1	12	122000000	122000000	0.4161	rs2272133	3.7	rs7974348	0.269	-6.55	-2.677	337	4	lasso	0.2399	9.92e-10	2.86981	0.004107	Brain_Cortex	0.367374
CPSF4	7	99000000	99100000	0.0641	rs17161669	2.92	rs10271049	0.059625	6.23	2.238	313	313	blup	0.07005	6.62e-09	2.86988	0.00411	CMC.BRAIN.RNASEQ	0.367374
RP11-23P13.7	15	42200000	42200000	0.367	rs776717	-2.66	rs16972296	-0.000217	3.64	-1.875	424	424	blup	0.09061	0.000906	-2.8672	0.00414	Brain_Anterior_cingulate_cortex_BA24	0.368033
USP35	11	77900000	77900000	0.3031	rs665278	-3.95	rs2450129	0.040197	5.24	2.328	350	350	blup	0.15449	3e-07	2.86729	0.00414	Brain_Cerebellum	0.368033
WFIKKN1	16	680932	684116	0.49	rs1139897	-4.11	rs2269557	0.415325	7.44	-2.86	468	3	lasso	0.40925	2.01e-16	-2.86762	0.00414	Brain_Nucleus_accumbens_basal_ganglia	0.368033
ZDHHC6	10	114000000	114000000	0.457	rs2419629	-4.85	rs2419629	0.11991	4.6	-4.853	444	50	enet	0.15304	1.42e-05	-2.86774	0.004134	Brain_Putamen_basal_ganglia	0.368033
MEF2C	5	88000000	88200000	0.1575	rs700588	-3.65	rs27643	0.0938	-11.07	-2.991	302	28	enet	0.11641	5.1e-36	2.86771	0.00413	YFS.BLOOD.RNAARR	0.368033
TMEM151A	11	66100000	66100000	0.1749	rs3814739	3.19	rs683191	-0.004317	-3.45	0.674	316	16	enet	0.03607	0.0107	-2.86545	0.00416	Brain_Cerebellum	0.368156
SLC9A8	20	48429250	48508779	0.492	rs2038127	4.51	rs645544	0.101753	-5.28	-3.246	455	32	enet	0.17105	6.43e-08	2.86545	0.00416	Brain_Cerebellum	0.368156
GSS	20	33516235	33543601	0.0644	rs6059928	-3.46	rs2236271	0.043549	-5.41	2.153	356	18	enet	0.044753	3.4e-06	-2.8655	0.00416	CMC.BRAIN.RNASEQ	0.368156
TBK1	12	64800000	64900000	0.05775	rs12229321	-5.45	rs11837890	0.0439	-7.81	-3.14	327	327	bslmm	0.04938	8.15e-16	2.86603	0.00416	YFS.BLOOD.RNAARR	0.368156
ATF1	12	51200000	51200000	0.246	rs10735827	-3.34	rs1561422	0.117021	-4.2	-3.323	310	310	blup	0.091634	0.000287	2.86513	0.00417	Brain_Nucleus_accumbens_basal_ganglia	0.368417
SNHG17	20	37049235	37063996	0.2556	rs1739644	3.3	rs3752277	0.24258	9.16	2.954	466	6	lasso	0.239326	6.72e-22	2.86513	0.00417	GTEx.Whole_Blood	0.368417
AC093495.4	3	14200000	14200000	0.3586	rs9863149	-4	rs1043943	0.029794	4.73	-1.544	565	565	blup	0.11874	5.26e-05	-2.86467	0.004174	Brain_Cerebellar_Hemisphere	0.368504
PROM2	2	95900000	96000000	0.2918	rs7586229	-2.97	rs3113002	0.099236	-4.78	-2.303	122	122	blup	0.12737	2.8e-05	2.8636	0.004189	Brain_Cerebellar_Hemisphere	0.368582
POLR2J4	7	44100000	44100000	0.171	rs17710630	-3.48	rs10233697	-0.009413	-3.01	-3.451	351	351	blup	0.03721	0.026	2.86426	0.00418	Brain_Hypothalamus	0.368582
RP13-98N21.2	15	82900000	82900000	0.663	rs1972460	-4.27	rs8033050	0.496315	7.41	2.908	150	8	lasso	0.47736	4.03e-17	2.8636	0.00419	Brain_Putamen_basal_ganglia	0.368582
GNAI2	3	50300000	50300000	0.2775	rs7629253	3.84	rs13076850	-0.006226	-3.17	3.627	340	340	blup	0.02293	0.0328	-2.8635	0.00419	Pituitary	0.368582
ANK3	10	61800000	62100000	0.13527	rs2126772	3.58	rs1904418	0.106	-11.59	1.835	760	760	bslmm	0.12176	3.76e-37	-2.8618	0.004213	NTR.BLOOD.RNAARR	0.369007
RP11-140A10.3	10	134000000	134000000	0.5915	rs10430614	3.73	rs902632	0.357318	7.73	2.675	464	9	lasso	0.3476	3.39e-16	2.86144	0.00422	Pituitary	0.369092
IGFBP7	4	57900000	58000000	0.425	rs3821996	2.72	rs1718858	0.12	-4.81	2.126	553	553	blup	0.1806	1.07e-06	-2.86072	0.00423	Brain_Frontal_Cortex_BA9	0.369569
ZDHHC6	10	114000000	114000000	0.1468	rs2419629	-4.85	rs2277205	0.11	-7.36	2.145	452	5	lasso	0.1174	4.07e-14	-2.8601	0.004235	CMC.BRAIN.RNASEQ	0.369648
DIP2A	21	47878854	47990020	0.2267	rs2070435	-3.01	rs2070432	0.334321	20.43	-2.835	365	18	enet	0.34639	4.8e-117	-2.8601	0.00424	NTR.BLOOD.RNAARR	0.369648
GALNT3	2	167000000	167000000	0.3167	rs6721582	3.41	rs13431319	0.129811	5.54	3.263	436	25	enet	0.15334	2.57e-07	2.85918	0.004247	Pituitary	0.369727
RP4-564F22.5	20	37034658	37045444	0.717	rs1739644	3.26	rs1739644	0.35978	7.71	3.263	481	15	lasso	0.3928	3.4e-17	2.85777	0.00427	Brain_Caudate_basal_ganglia	0.370093
DIP2A	21	47878812	47989926	0.1695	rs2070435	-3.01	rs9306157	0.208898	8.66	-2.834	354	5	lasso	0.216145	1.08e-19	-2.857	0.00428	GTEx.Whole_Blood	0.370093
LINC00487	2	6870000	6910000	0.1325	rs7565817	3.09	rs10495545	0.118294	8.21	-2.104	654	4	lasso	0.134927	1.3e-19	-2.85763	0.004268	METSIM.ADIPOSE.RNASEQ	0.370093
U3	4	160000000	160000000	0.144	rs10010963	3.48	rs17843966	0.134915	5.08	-2.686	273	3	lasso	0.14935	3.74e-07	-2.857	0.004276	Pituitary	0.370093
GTPBP10	7	90000000	90000000	0.2077	rs7798970	-2.9	rs10279060	0.013114	-3.62	2.113	475	475	blup	0.08618	0.000323	-2.85473	0.00431	Brain_Cortex	0.370802
DLEU1	13	50700000	51300000	0.2055	rs9535341	-2.86	rs1063183	0.07535	-4.74	-1.959	384	384	blup	0.09384	6.95e-05	2.85412	0.004316	Brain_Cerebellum	0.371101
POMZP3	7	76200000	76300000	0.7553	rs4090467	-2.63	rs1465314	0.469	-7.24	-2.319	161	13	lasso	0.5039	4.82e-18	2.85232	0.00434	Brain_Anterior_cingulate_cortex_BA24	0.371593
AC010524.2	19	49871962	49891338	0.183	rs1465696	3.24	rs2303759	0.103	-4.62	2.281	371	2	lasso	0.110529	2.95e-05	-2.85228	0.00434	Brain_Caudate_basal_ganglia	0.371593
ANKLE2	12	133000000	133000000	0.1371	rs7134809	2.59	rs11147046	0.055864	3.98	-2.422	250	3	lasso	0.04235	0.0124	-2.85	0.00434	Brain_Cerebellar_Hemisphere	0.371593
BIN3	8	22500000	22500000	0.224	rs1869	-3.4	rs4242434	0.116646	4.49	2.782	515	6	lasso	0.08786	0.000688	2.8528	0.004333	Brain_Frontal_Cortex_BA9	0.371593
S100B	21	48018530	48025121	0.4486	rs2070435	-3.01	rs1029231	0.30236	19.41	-2.694	304	12	lasso	0.44253	5.2e-160	-2.8514	0.00435	NTR.BLOOD.RNAARR	0.372058
RP11-430H10.1	11	45400000	45400000	0.6425	rs875973	-3.42	rs6485621	0.302247	-6.65	2.345	518	13	lasso	0.40276	1.05e-17	-2.85057	0.00436	Brain_Caudate_basal_ganglia	0.372256
SNHG17	20	37049235	37063996	0.509	rs1739644	3.27	rs1739652	0.45696	6.14	2.997	476	21	enet	0.396576	1.4e-10	2.8506	0.00436	Brain_Spinal_cord_cervical_c-1	0.372256
AC092839.1	2	54800000	54800000	0.1684	rs2941583	-2.9	rs17521078	0.021895	4.62	-2.851	549	1	lasso	0.03132	0.0153	-2.851	0.004358	Pituitary	0.372256
PIWIL2	8	22100000	22200000	0.1915	rs1869	-3.4	rs7826414	0.123276	5.07	-3.131	480	5	lasso	0.091405	8.61e-05	-2.8489	0.004387	Brain_Cerebellum	0.373514
WFIKKN1	16	680932	684116	0.4495	rs1139897	-4.11	rs2269556	0.383	8.32	-2.758	467	13	enet	0.416932	5.44e-20	-2.84865	0.00439	Pituitary	0.373514
ARHGEF37	5	149000000	149000000	0.3726	rs11954165	2.91	rs32581	0.0528	4.06	1.334	551	7	lasso	0.10231	0.000434	2.848	0.0044	Brain_Anterior_cingulate_cortex_BA24	0.373844
RP11-7K24.3	6	42100000	42100000	0.3759	rs12194245	3.13	rs7762152	-0.00647	-3.29	-0.634	436	436	blup	0.032478	0.0138	2.8479	0.0044	Pituitary	0.373844
UCHL1	4	41300000	41300000	0.298	rs12650313	3.5	rs7662463	0.034932	3.99	3.186	466	466	blup	0.09024	9.53e-05	2.84626	0.00442	Brain_Cerebellum	0.37463
WFIKKN1	16	680932	684116	0.555	rs1139897	-4.11	rs2269556	0.415291	6.02	-2.758	466	5	lasso	0.30617	1.64e-08	-2.84524	0.00444	Brain_Amygdala	0.374762
PIWIL2	8	22100000	22200000	0.4112	rs1869	-3.4	rs13259097	0.202	6.75	-2.736	481	18	enet	0.3083	3.72e-13	-2.8448	0.00444	Brain_Caudate_basal_ganglia	0.374762
ATG10	5	81300000	81600000	0.21182	rs2055438	-3.04	rs11740648	0.185	-15.35	2.526	539	9	lasso	0.25431	1.2e-82	-2.846	0.00443	YFS.BLOOD.RNAARR	0.374762
POMZP3	7	76200000	76300000	0.7486	rs4090467	-2.632	rs11505688	0.480267	-8.61	-2.547	161	31	enet	0.528979	1.11e-26	2.84445	0.00445	Brain_Cerebellum	0.374957
CAPN8	1	224000000	224000000	0.274	rs10916260	-3.68	rs12130866	0.128	5.26	-1.771	391	5	lasso	0.18947	1.52e-07	-2.84449	0.004448	Brain_Nucleus_accumbens_basal_ganglia	0.374957
CNP	17	40118759	40129749	0.0428	rs4796750	-3.37	rs4796744	0.019633	-4.3	-3.303	367	367	blup	0.02541	8.69e-05	2.84135	0.00449	METSIM.ADIPOSE.RNASEQ	0.375861
CCDC15	11	125000000	125000000	0.232	rs12222571	2.48	rs12280804	0.07489	4.65	2.094	507	22	enet	0.13197	2e-05	2.8403	0.004507	Brain_Cerebellar_Hemisphere	0.376115
WFIKKN1	16	680932	684116	0.567	rs1139897	-4.11	rs2269557	0.4613	7.47	-2.86	467	4	lasso	0.44784	9.79e-17	-2.84062	0.004503	Brain_Frontal_Cortex_BA9	0.376115
JAKMIP3	10	134000000	134000000	0.754	rs10430614	3.73	rs7096456	0.26463	6.05	2.874	493	14	lasso	0.265367	8.22e-09	2.84095	0.0045	Brain_Hypothalamus	0.376115
RP11-529H20.6	14	92500000	92500000	0.328	rs709930	5.04	rs28628431	0.09245	3.94	4.99	508	508	blup	0.0971	0.000637	2.8395	0.00452	Brain_Hypothalamus	0.376563
MESDC2	15	81200000	81300000	0.568	rs7178551	3.67	rs3803362	0.168404	4.32	3.665	463	7	lasso	0.11614	0.00101	2.83958	0.00452	Brain_Spinal_cord_cervical_c-1	0.376563
WFIKKN1	16	681011	684116	0.1041	rs1139897	-4.11	rs2269556	0.136179	8.16	-2.758	462	3	lasso	0.13203	8.97e-16	-2.83839	0.00453	CMC.BRAIN.RNASEQ	0.376881
SEC24B-AS1	4	110000000	110000000	0.235	rs2346841	3.9	rs6533433	-0.000804	-3.27	-0.159	381	381	blup	0.03837	0.00871	2.83712	0.00455	Brain_Cerebellum	0.377228
LRRC37A2	17	44588877	44630815	0.6644	rs11651522	2.93	rs183211	0.4762	7.57	-2.35	137	49	enet	0.61394	1.19e-23	-2.83627	0.00456	Brain_Hypothalamus	0.377228
PTCH1	9	98200000	98300000	0.04149	rs700978	-2.72	rs28706464	0.015937	5.25	2.07	433	433	blup	0.02316	4.12e-08	2.8361	0.00457	NTR.BLOOD.RNAARR	0.377633
C17orf104	17	42733761	42753165	0.1035	rs1071682	2.94	rs12450654	0.0766	5.96	-1.692	406	12	enet	0.08516	1.52e-10	-2.83504	0.004582	CMC.BRAIN.RNASEQ	0.377857
RP11-7O11.3	1	44400000	44400000	0.2901	rs2842186	2.81	rs12760274	-0.00705	3.49	-1.886	409	409	blup	0.038279	0.0109	-2.83321	0.004608	Brain_Caudate_basal_ganglia	0.379013
RMI1	9	86600000	86600000	0.3716	rs2118168	2.99	rs4877815	0.194	5.15	-2.184	527	527	blup	0.14691	6.62e-06	-2.83026	0.00465	Brain_Cerebellar_Hemisphere	0.379361
ZNF385C	17	40177660	40215075	0.173	rs4796750	-3.37	rs1529933	0.052112	-3.71	-2.926	319	319	blup	0.06341	0.00459	2.83027	0.00465	Brain_Hippocampus	0.379361
SERPINB6	6	2950000	2970000	0.146	rs2295767	-4.45	rs11242810	0.031	-5.96	-2.448	680	680	bslmm	0.06466	5.77e-10	2.83082	0.00464	METSIM.ADIPOSE.RNASEQ	0.379361
RP11-258F1.1	17	18075939	18081679	0.101	rs1378601	-2.87	rs854787	0.002438	3.77	-2.27	307	307	blup	0.0237	0.0306	-2.83216	0.004623	Pituitary	0.379361
GCNT1	9	79000000	79100000	0.018	rs785936	-2.8	rs785936	0.008146	4.06	-2.804	689	10	enet	0.00428	0.0114	-2.83115	0.00464	YFS.BLOOD.RNAARR	0.379361
DHRS11	17	34948228	34957235	0.426	rs9906189	-4.52	rs4796221	0.222	-5.23	2.144	310	20	enet	0.25909	2.87e-07	-2.8288	0.004672	Brain_Amygdala	0.380509
C20orf96	20	251504	271390	0.758	rs6037542	3.63	rs1997793	0.305501	-7.41	2.366	425	24	enet	0.40568	5.29e-19	-2.82818	0.00468	Brain_Cerebellum	0.380535
PIGQ	16	616995	634136	0.268	rs1139897	-4.11	rs2017567	0.113689	-4.44	-1.933	478	478	blup	0.08025	0.000669	2.82802	0.00468	Brain_Nucleus_accumbens_basal_ganglia	0.380535
TEX264	3	51700000	51700000	0.105	rs6779658	3.76	rs11919197	0.0479	4	2.828	237	1	lasso	0.02275	0.0348	2.828	0.004684	Brain_Cerebellum	0.380734
C6orf106	6	34600000	34700000	0.1737	rs4713808	3.45	rs12525532	0.034903	3.97	2.182	340	340	blup	0.040515	0.00674	2.82689	0.0047	Pituitary	0.3811
ORC5	7	104000000	104000000	0.1551	rs17137518	2.85	rs17326187	0.064579	-6.08	-2.593	648	648	bslmm	0.07356	2.76e-09	2.82557	0.00472	CMC.BRAIN.RNASEQ	0.381879
POT1	7	124000000	125000000	0.1837	rs11771079	4.43	rs7784168	0.030427	-4.21	2.93	353	353	blup	0.08831	0.000273	-2.82463	0.00473	Brain_Cortex	0.382434
CSRNP2	12	51500000	51500000	0.0522	rs10735827	-3.34	rs10099	0.0474	5.51	2.904	397	3	lasso	0.03953	1.21e-06	2.82438	0.00474	METSIM.ADIPOSE.RNASEQ	0.382482
WFIKKN1	16	680932	684116	0.429	rs1139897	-4.11	rs2269556	0.244426	5.59	-2.758	466	11	lasso	0.19113	1.49e-06	-2.82303	0.004757	Brain_Hypothalamus	0.383346
SURF1	9	136000000	136000000	0.8681	rs7855466	-2.88	rs571549	0.437	-7.55	2.703	603	58	enet	0.59414	7.28e-26	-2.82143	0.00478	Brain_Cerebellar_Hemisphere	0.383885
RIF1	2	152000000	152000000	0.4166	rs16830067	3.15	rs7422009	0.117342	4.75	2.99	402	9	lasso	0.116497	9.37e-06	2.82	0.00478	Brain_Cerebellum	0.383885
LINC00163	21	46409779	46414001	0.359	rs2838813	3.34	rs394608	0.09235	-3.94	2.584	603	4	lasso	0.1271	0.000595	-2.8205	0.00479	Brain_Spinal_cord_cervical_c-1	0.384102
RP11-1C8.4	8	104000000	105000000	0.3231	rs6468889	-2.92	rs12544166	0.139041	5.99	-2.378	396	4	lasso	0.241803	4.27e-11	-2.82101	0.00479	Pituitary	0.384102
PRSS3	9	33800000	33800000	0.38	rs10814062	4.04	rs1101838	0.195552	-5.81	-2.021	302	9	lasso	0.2456	1.42e-09	2.8193	0.00481	Brain_Nucleus_accumbens_basal_ganglia	0.384568
WNT3	17	44839872	44910424	0.3239	rs11651522	2.93	rs2165846	0.038233	-4.67	1.881	258	258	blup	0.139	1.19e-06	-2.8183	0.004829	Brain_Cerebellum	0.385032
JAKMIP3	10	134000000	134000000	0.672	rs10430614	3.73	rs11592585	0.297768	4.93	2.562	490	21	lasso	0.22307	6.62e-06	2.8184	0.00483	Brain_Substantia_nigra	0.385032
MYO19	17	34851668	34899284	0.148	rs9906189	-4.52	rs2306593	0.106	4.16	-4.105	321	321	blup	0.04041	0.0168	-2.81545	0.004871	Brain_Frontal_Cortex_BA9	0.386359
IKZF1	7	50300000	50500000	0.07343	rs6263	2.89	rs7792486	0.031831	6.62	2.52	534	17	enet	0.03894	1.32e-12	2.81525	0.00487	NTR.BLOOD.RNAARR	0.386359
POMZP3	7	76200000	76300000	0.6505	rs4090467	-2.63	rs11505688	0.576903	-8.91	-2.547	161	25	enet	0.63532	3.85e-31	2.81508	0.00488	Brain_Cortex	0.386491
U3	4	160000000	160000000	0.2277	rs10010963	3.48	rs17843966	0.1556	5	-2.686	273	4	lasso	0.12072	2.16e-05	-2.814	0.00489	Brain_Cortex	0.38686
MRPL28	16	417384	420527	0.2944	rs1139897	-4.11	rs8064205	0.10059	-4.33	-1.497	380	380	blup	0.09544	0.0006	2.8123	0.00492	Brain_Hippocampus	0.387645
FGFR1OP	6	167000000	167000000	0.264	rs3010558	3.15	rs4709162	0.051596	3.96	-2.344	630	630	blup	0.06226	0.00252	-2.8129	0.00491	Brain_Nucleus_accumbens_basal_ganglia	0.387645
RP11-504P24.8	1	224000000	224000000	0.2265	rs16844819	-3.86	rs2404851	0.168632	-10.16	-2.562	338	12	lasso	0.16344	9.94e-24	2.81258	0.004915	METSIM.ADIPOSE.RNASEQ	0.387645
ZNF470	19	57078880	57100279	0.0952	rs11084460	-2.99	rs10412218	0.093579	-7.39	-2.568	499	6	lasso	0.09347	7.62e-14	2.81298	0.00491	METSIM.ADIPOSE.RNASEQ	0.387645
RP11-631M6.2	5	60700000	60700000	0.213	rs391101	-3.73	rs391101	-0.009521	-3.32	-3.73	394	394	blup	0.04346	0.0176	2.8118	0.004926	Brain_Hypothalamus	0.387682
CCDC108	2	220000000	220000000	0.2142	rs933994	3.65	rs6736922	0.078356	-4.31	1.879	399	399	blup	0.09723	4.39e-05	-2.81176	0.004927	Pituitary	0.387682
TRIB1	8	126000000	126000000	0.1942	rs10956254	3.22	rs12681602	0.03156	-4	-0.464	444	444	blup	0.01155	0.112	2.8112	0.00494	Brain_Cortex	0.387968
FAM66D	8	12000000	12000000	0.22	rs4840584	3.76	rs11989783	0.0184	-3.31	2.457	244	244	blup	0.06718	0.00212	-2.80937	0.004964	Brain_Cerebellar_Hemisphere	0.388561
RP11-12L8.1	1	116000000	116000000	0.2496	rs3010380	-3.3	rs1146359	0.0174	-4.16	-2.404	475	6	lasso	0.0514	0.0028	2.80862	0.00498	Brain_Cerebellum	0.388561
ATG10	5	81300000	81600000	0.524	rs11740142	3.04	rs6875409	0.156928	4.97	-1.695	391	7	lasso	0.32935	3.38e-11	-2.809	0.00497	Brain_Hippocampus	0.388561
ALG1L11P	8	12000000	12000000	0.1529	rs4840584	3.76	rs3924736	0.024749	-4.03	-0.673	207	207	blup	0.043898	0.0098	2.8085	0.004977	Brain_Nucleus_accumbens_basal_ganglia	0.388561
KIFAP3	1	170000000	170000000	0.0768	rs4656729	2.84	rs12724797	0.0642	-5.85	2.557	604	5	lasso	0.056648	1.82e-07	-2.80829	0.004981	CMC.BRAIN.RNASEQ	0.388561
POLR3D	8	22100000	22100000	0.1465	rs1869	-3.4	rs34392777	0.091461	7.56	2.548	477	17	enet	0.08768	4.66e-13	2.80868	0.004975	METSIM.ADIPOSE.RNASEQ	0.388561
HUS1	7	48000000	48000000	0.0437	rs2964959	2.73	rs2708896	0.02887	6.81	2.099	527	7	lasso	0.03876	1.48e-12	2.80673	0.005	NTR.BLOOD.RNAARR	0.389048
BCO2	11	112000000	112000000	0.57	rs795467	-2.65	rs10891337	0.24377	-5.75	-2.479	387	27	enet	0.25365	1.93e-08	2.80671	0.00501	Brain_Hypothalamus	0.389081
PAQR3	4	79800000	79900000	0.153	rs1871706	-2.81	rs1871706	0.092945	4.34	-2.806	349	2	lasso	0.07961	0.000877	-2.80528	0.00503	Brain_Cerebellar_Hemisphere	0.389258
LMBRD1	6	70400000	70500000	0.2566	rs12204438	2.96	rs9454860	0.018222	-4.12	2.152	487	21	enet	0.0179	0.0745	-2.80438	0.005041	Brain_Cerebellar_Hemisphere	0.389258
ALDH2	12	112000000	112000000	0.126	rs593226	3.96	rs7294623	0.10274	-3.97	2.411	218	218	blup	0.11244	0.000202	-2.80585	0.005018	Brain_Putamen_basal_ganglia	0.389258
PADI2	1	17400000	17400000	0.4214	rs733785	3.71	rs2235910	0.504638	-13.05	2.802	369	2	lasso	0.502	6.27e-53	-2.80499	0.00503	GTEx.Whole_Blood	0.389258
MAPK9	5	180000000	180000000	0.02322	rs2303007	3.12	rs9605	0.0148	-5.03	-2.074	457	457	bslmm	0.018561	8.42e-07	2.8	0.00504	NTR.BLOOD.RNAARR	0.389258
NUTM2G	9	99700000	99700000	0.072	rs7035310	-3.32	rs2479209	0.09849	7.52	-2.893	249	2	lasso	0.09394	6.57e-14	-2.80371	0.00505	METSIM.ADIPOSE.RNASEQ	0.389706
RP11-804H8.6	3	50700000	50700000	0.0303	rs13064199	4.06	rs751851	-0.00178	-3.59	3.354	279	279	bslmm	0.0136	0.00325	-2.8028	0.00507	METSIM.ADIPOSE.RNASEQ	0.390293
JAKMIP3	10	134000000	134000000	0.6925	rs10430614	3.73	rs7096456	0.370784	7.34	2.874	493	19	lasso	0.327415	5.01e-14	2.79866	0.005131	Brain_Caudate_basal_ganglia	0.390612
RP11-762H8.2	15	78600000	78600000	0.409	rs16969675	-2.72	rs876364	0.058263	-4.89	-1.908	399	399	blup	0.164175	1.81e-06	2.79848	0.005134	Brain_Cerebellar_Hemisphere	0.390612
MEIS3P1	17	15689932	15690889	0.4492	rs11078316	-2.92	rs859253	0.155312	5.32	-2.556	332	3	lasso	0.176	7.38e-07	-2.79779	0.005145	Brain_Cerebellar_Hemisphere	0.390612
CNST	1	247000000	247000000	0.2581	rs6426317	-3.4	rs7532928	0.0268	4.69	2.256	470	12	enet	0.11519	1.05e-05	2.79848	0.00513	Brain_Cerebellum	0.390612
SCIMP	17	5112256	5138155	0.2643	rs9902174	-3.98	rs2439945	0.201532	5.68	-1.896	465	7	lasso	0.17	6.78e-08	-2.8008	0.005098	Brain_Cerebellum	0.390612
GGCX	2	85800000	85800000	0.3479	rs6716108	3.16	rs2028900	0.088534	4.27	-2.138	473	473	blup	0.10873	0.000256	-2.80025	0.00511	Brain_Hippocampus	0.390612
TRMT61A	14	104000000	104000000	0.0601	rs11160745	-3.55	rs942866	0.025997	-4.79	2.128	349	3	lasso	0.04204	6.61e-06	-2.80026	0.00511	CMC.BRAIN.RNASEQ	0.390612
ZDHHC14	6	158000000	158000000	0.0991	rs6904955	3.31	rs9355674	-0.000984	-4.78	-0.806	553	553	blup	0.047784	1.61e-06	2.7999	0.00511	CMC.BRAIN.RNASEQ	0.390612
CORO1A	16	30194148	30200397	0.171	rs2073917	2.86	rs8051096	0.0329	-7.4	-2.25	200	200	bslmm	0.12737	1.87e-39	2.79912	0.00512	YFS.BLOOD.RNAARR	0.390612
GPR180	13	95300000	95300000	0.493	rs9561706	3.21	rs3897474	0.34331	-6.57	2.798	638	9	lasso	0.35182	5.2e-12	-2.79769	0.00515	Brain_Hippocampus	0.390748
MGMT	10	131000000	132000000	0.50212	rs3858300	3.14	rs1008982	0.398	-22.46	2.571	713	94	enet	0.54575	1.56e-218	-2.79772	0.00515	YFS.BLOOD.RNAARR	0.390748
WFIKKN1	16	680932	684116	0.483	rs1139897	-4.11	rs2269556	0.339148	6.74	-2.758	467	7	lasso	0.33148	1.6e-12	-2.7966	0.00516	Brain_Cerebellar_Hemisphere	0.391142
RP13-582O9.7	8	144000000	144000000	0.308	rs4874104	-3.67	rs4874104	0.04928	3.73	-3.672	381	381	blup	0.0157	0.103	-2.7939	0.00521	Brain_Anterior_cingulate_cortex_BA24	0.39225
DRAM1	12	102000000	102000000	0.322	rs7885	2.91	rs7885	-6.14e-05	-3.99	2.911	450	9	lasso	0.02531	0.0529	-2.7943	0.005201	Brain_Hippocampus	0.39225
JAKMIP3	10	134000000	134000000	0.771	rs10430614	3.73	rs7087871	0.367299	6.18	2.444	492	14	lasso	0.42038	2.73e-11	2.7946	0.0052	Brain_Spinal_cord_cervical_c-1	0.39225
RP11-430H10.1	11	45400000	45400000	0.425	rs875973	-3.42	rs3758729	0.17054	-4.71	1.882	515	8	enet	0.3148	2.52e-08	-2.7945	0.0052	Brain_Spinal_cord_cervical_c-1	0.39225
SIGMAR1	9	34600000	34600000	0.388	rs4879847	3.04	rs10972032	0.093617	3.72	-0.402	365	365	blup	0.10237	0.00236	-2.7952	0.00519	Brain_Substantia_nigra	0.39225
NCLN	19	3185874	3209573	0.1446	rs311625	3.35	rs566581	0.176	-9	2.714	417	2	lasso	0.17682	5.17e-21	-2.79391	0.00521	CMC.BRAIN.RNASEQ	0.39225
ERCC1	19	45910591	45982086	0.07948	rs3212964	3.14	rs3212964	0.047	-8.84	3.136	373	30	enet	0.064729	2.5e-20	-2.79395	0.00521	YFS.BLOOD.RNAARR	0.39225
LOC284751	20	48909256	48931459	0.0755	rs2038127	4.51	rs6063500	0.0439	7.92	1.839	435	34	enet	0.05863	2.82e-18	2.79349	0.005214	NTR.BLOOD.RNAARR	0.392309
ATG10	5	81300000	81600000	0.587	rs11740142	3.04	rs10514231	0.17	4.58	-2.19	392	10	lasso	0.2607	9.15e-07	-2.79327	0.005218	Brain_Substantia_nigra	0.392398
ATP10B	5	160000000	160000000	0.4434	rs6888425	-3.41	rs10515816	0.236	5.48	-2.456	577	8	lasso	0.26154	9.3e-09	-2.7912	0.00525	Brain_Anterior_cingulate_cortex_BA24	0.392837
WFIKKN1	16	680932	684116	0.6242	rs1139897	-4.11	rs2269556	0.522084	8.85	-2.758	467	4	lasso	0.52214	1.37e-24	-2.79159	0.00524	Brain_Caudate_basal_ganglia	0.392837
TRIM4	7	99500000	99500000	0.3069	rs10238965	2.47	rs2571998	0.167416	-5.63	-1.93	269	268	blup	0.209943	2.85e-08	2.79098	0.00525	Brain_Nucleus_accumbens_basal_ganglia	0.392837
TRPV6	7	143000000	143000000	0.0702	rs1964986	-3.67	rs4987599	0.042999	4.64	2.738	395	6	lasso	0.02594	0.000344	2.791	0.00525	CMC.BRAIN.RNASEQ	0.392837
LEPREL1	3	190000000	190000000	0.02052	rs17427173	-2.94	rs13071824	0.00185	-3.82	1.33	660	3	lasso	0.01404	1.65e-05	-2.79134	0.00525	NTR.BLOOD.RNAARR	0.392837
CYTH1	17	76670130	76778379	0.02929	rs4969178	-3.91	rs9911523	0.005364	-3.72	-0.121	579	579	bslmm	0.0045	0.00974	2.7924	0.00523	YFS.BLOOD.RNAARR	0.392837
DHX58	17	40253422	40264751	0.2054	rs4796750	-3.37	rs11079033	0.146442	-9.43	1.103	317	317	blup	0.15725	7.98e-23	-2.79017	0.00527	METSIM.ADIPOSE.RNASEQ	0.393609
SNHG17	20	37049235	37063996	0.776	rs1739644	3.27	rs1739652	0.527265	9.08	2.997	478	13	lasso	0.491366	1.36e-24	2.7875	0.00531	Pituitary	0.394543
PER3	1	7840000	7910000	0.02838	rs12756299	-3.34	rs4908686	0.005595	-4.96	-2.8	459	17	enet	0.0173	1.61e-06	2.78788	0.005305	YFS.BLOOD.RNAARR	0.394543
ERAP1	5	96100000	96100000	0.829	rs17401719	-3.48	rs13160562	0.250906	-5.87	-3.075	501	20	lasso	0.5982	1e-17	2.7871	0.005318	Brain_Spinal_cord_cervical_c-1	0.394897
WFIKKN1	16	680932	684116	0.5332	rs1139897	-4.11	rs2269556	0.446718	8.03	-2.758	467	2	lasso	0.44287	7.94e-19	-2.78585	0.005339	Brain_Cortex	0.395327
ZNF506	19	19896648	19932560	0.335	rs8106847	3.23	rs248943	0.205458	5.12	2.962	300	5	lasso	0.23046	6.68e-08	2.78644	0.00533	Brain_Hippocampus	0.395327
DNAH17	17	76419778	76573476	0.539	rs4969178	-3.91	rs2289754	-0.00323	3.71	0.977	533	9	lasso	0.07315	0.00912	2.7855	0.00534	Brain_Substantia_nigra	0.395327
B3GNTL1	17	80901667	81009686	0.2792	rs6502127	3.02	rs3785512	-0.001302	-4.12	-2.07	254	254	blup	0.09643	0.000629	2.78458	0.00536	Brain_Anterior_cingulate_cortex_BA24	0.395607
THOP1	19	2785458	2813599	0.236	rs311625	3.35	rs878893	0.171	5.22	2.769	438	2	lasso	0.138776	1.26e-06	2.7846	0.00536	Brain_Cerebellum	0.395607
CD53	1	111000000	111000000	0.1237	rs12026259	3.12	rs2885805	0.0895	7.25	-2.662	610	13	lasso	0.106639	6.51e-13	-2.78456	0.00536	CMC.BRAIN.RNASEQ	0.395607
BIRC6	2	32600000	32800000	0.0834	rs6737916	-3.7	rs176411	0.07779	3.96	3.356	332	7	lasso	0.05368	0.0021	2.78465	0.005359	Pituitary	0.395607
TRMT61A	14	104000000	104000000	0.129	rs3212054	3.73	rs4906321	0.104467	4.37	-2.678	354	16	enet	0.09405	0.000115	-2.78412	0.00537	Brain_Caudate_basal_ganglia	0.396013
AC004562.1	17	67957848	67979679	0.2716	rs11868369	3.35	rs6501357	0.26838	5.65	-2.909	418	2	lasso	0.26786	6.85e-09	-2.78299	0.00539	Brain_Hypothalamus	0.396143
ATXN3	14	92500000	92600000	0.238	rs709930	5.04	rs2273182	0.0181	3.68	3.454	524	524	blup	0.06495	0.00248	2.7817	0.00541	Brain_Cerebellar_Hemisphere	0.396538
GAR1	4	111000000	111000000	0.286	rs2346841	3.9	rs3188897	0.13145	-4.5	-2.45	403	20	enet	0.10498	0.000326	2.7814	0.00541	Brain_Hippocampus	0.396538
RRH	4	111000000	111000000	0.0894	rs2346841	3.9	rs4698797	0.056145	-6.22	-2.9	406	8	lasso	0.065655	1.97e-08	2.78069	0.00542	CMC.BRAIN.RNASEQ	0.396794
RP4-605O3.4	12	50500000	50600000	0.126	rs10876041	-3.21	rs2358538	0.14804	4.13	-3.115	310	2	lasso	0.12125	0.000131	-2.7796	0.00544	Brain_Anterior_cingulate_cortex_BA24	0.396864
TBCK	4	107000000	107000000	0.1993	rs13106209	2.88	rs13106209	0.133257	-4.55	2.877	315	2	lasso	0.16357	8.44e-06	-2.7785	0.00546	Brain_Anterior_cingulate_cortex_BA24	0.396864
ZNF682	19	20107867	20150315	0.145	rs8106847	3.23	rs2286923	0.141	4.86	2.667	268	2	lasso	0.130524	2.66e-06	2.7791	0.00545	Brain_Cerebellum	0.396864
TNIP1	5	150000000	150000000	0.356	rs4958872	5.42	rs4958438	0.124	-5.16	2.04	604	7	lasso	0.158516	2.07e-07	-2.77936	0.005447	Brain_Cerebellum	0.396864
MTG2	20	60758085	60778624	0.316	rs12479878	3.21	rs13037893	0.00909	3.42	0.3	504	504	blup	0.03803	0.0198	2.779	0.005455	Brain_Frontal_Cortex_BA9	0.396864
KRTAP5-8	11	71200000	71300000	0.32	rs3934692	3.01	rs7940244	0.157292	-4.94	2.081	358	358	blup	0.18755	1.37e-06	-2.77946	0.00544	Brain_Putamen_basal_ganglia	0.396864
PRMT2	21	48055079	48085036	0.2544	rs2070435	-3.01	rs1029231	0.130877	7.43	-2.694	268	8	lasso	0.183209	1.15e-16	-2.779	0.00546	GTEx.Whole_Blood	0.396864
DDX17	22	38883878	38903665	0.0535	rs5995603	3.26	rs5995603	-0.002584	3.57	3.259	353	4	lasso	-0.000922	0.407	2.7793	0.00545	GTEx.Whole_Blood	0.396864
ERICH1	8	565000	681000	0.26979	rs12156406	3.29	rs10094564	0.179	15.8	1.713	596	54	enet	0.30635	5.5e-101	2.77987	0.005438	NTR.BLOOD.RNAARR	0.396864
ICMT	1	6280000	6300000	0.232	rs4908554	3.82	rs12073932	0.129	-4.43	2.7129	447	3	lasso	0.103335	5.35e-05	-2.7781	0.005468	Brain_Caudate_basal_ganglia	0.39709
PCNT	21	47744036	47865682	0.262	rs2070435	-3.01	rs2096507	0.152608	-5.21	-2.56	454	8	enet	0.2008	6.9e-07	2.7779	0.00547	Brain_Anterior_cingulate_cortex_BA24	0.397117
MGMT	10	131000000	132000000	0.371	rs3858300	3.14	rs1008982	0.16741	-4.99	2.571	597	4	lasso	0.219648	2.13e-07	-2.7765	0.00549	Brain_Hypothalamus	0.397622
AC007204.2	19	20067547	20074273	0.258	rs8106847	3.23	rs10421280	0.086827	4.87	2.516	290	7	lasso	0.098	0.000179	2.7769	0.00549	Brain_Nucleus_accumbens_basal_ganglia	0.397622
ZDHHC6	10	114000000	114000000	0.354	rs2419629	-4.85	rs4256909	0.014339	-4.14	-0.059	444	4	lasso	0.06394	0.0104	-2.7753	0.00551	Brain_Amygdala	0.397686
GLB1L3	11	134000000	134000000	0.577	rs1105494	-3.32	rs1146195	0.08257	-5.17	2.4	603	11	lasso	0.227161	1.32e-08	-2.77598	0.005504	Brain_Cerebellar_Hemisphere	0.397686
C1orf147	1	207000000	207000000	0.1845	rs4845119	2.61	rs3813982	-0.0057	-3.52	2.48	352	352	blup	0.0274	0.0229	-2.77609	0.0055	Brain_Cerebellum	0.397686
MTF1	1	38300000	38300000	0.2166	rs11208800	2.63	rs473279	0.0149	-4.03	2.529	462	462	blup	0.03945	0.00792	-2.77453	0.00553	Brain_Cerebellum	0.397686
NT5C3B	17	39981335	39992523	0.322	rs4796750	-3.37	rs8073219	0.24571	5.73	-2.715	408	4	lasso	0.23303	5.55e-08	-2.7752	0.00552	Brain_Hippocampus	0.397686
AASDH	4	57200000	57300000	0.073	rs13102012	2.8	rs13124696	0.0595	6.07	2.776	456	3	lasso	0.05387	1.56e-08	2.77571	0.00551	METSIM.ADIPOSE.RNASEQ	0.397686
BAG5	14	104000000	104000000	0.0151	rs11160745	-3.55	rs10149249	0.001419	-4.35	-2.583	351	5	lasso	0.005197	0.00628	2.7747	0.00553	NTR.BLOOD.RNAARR	0.397686
GLI4	8	144000000	144000000	0.1688	rs4874104	-3.67	rs2450771	-0.002834	-3.95	-3.382	384	384	blup	0.040311	0.00686	2.77468	0.00553	Pituitary	0.397686
SPTBN5	15	42100000	42200000	0.5404	rs776717	-2.66	rs1209334	0.13551	-5.82	1.926	418	12	lasso	0.32526	6.3e-14	-2.7742	0.005533	Brain_Caudate_basal_ganglia	0.397784
GPX3	5	150000000	150000000	0.3709	rs4958872	5.42	rs17111637	0.153	4.85	2.793	571	6	lasso	0.10119	0.000466	2.7726	0.00556	Brain_Anterior_cingulate_cortex_BA24	0.398551
ACSL5	10	114000000	114000000	0.2414	rs2419629	-4.85	rs7904918	0.01052	3.76	1.861	461	461	blup	0.02664	0.0433	2.7727	0.00556	Brain_Frontal_Cortex_BA9	0.398551
ITGA7	12	56100000	56100000	0.0483	rs10783779	2.9	rs7970844	0.017309	-3.96	-2.167	313	313	bslmm	0.01658	0.00353	2.77092	0.00559	CMC.BRAIN.RNASEQ	0.398943
BRMS1	11	66100000	66100000	0.0125	rs3814739	3.19	rs12577917	0.001284	3.96	2.04	303	303	blup	0.00461	0.009	2.77098	0.00559	YFS.BLOOD.RNAARR	0.398943
RP11-176H8.1	14	31900000	31900000	0.323	rs12886280	-3.72	rs12893465	-0.00227	3.73	-2.043	308	308	blup	0.0703	0.00321	-2.7701	0.0056	Brain_Anterior_cingulate_cortex_BA24	0.399072
ERAP1	5	96100000	96100000	0.4472	rs17401719	-3.48	rs1057569	0.327843	-7.23	-3.063	501	10	lasso	0.389464	5.02e-17	2.77032	0.0056	Brain_Caudate_basal_ganglia	0.399072
IL9RP3	16	79336	88321	0.324	rs8051004	-3.34	rs216600	0.057492	4.28	2.09	232	7	lasso	0.04736	0.00869	2.7702	0.0056	Brain_Cerebellar_Hemisphere	0.399072
CTC-451A6.4	19	22934985	22937677	0.228	rs2935457	2.68	rs413114	0.071492	-4.2	1.91	301	301	blup	0.057868	0.00518	-2.76926	0.00562	Brain_Frontal_Cortex_BA9	0.399447
EFCAB13	17	45400656	45518678	0.2695	rs11651522	2.93	rs3809863	0.013363	3.9	-1.919	346	346	blup	0.0388	0.00839	-2.7676	0.005648	Brain_Cerebellum	0.400458
CTU2	16	88772871	88781750	0.4026	rs12447718	-2.98	rs2290902	0.194167	-5.67	-2.759	386	3	lasso	0.20895	1.5e-08	2.76751	0.005649	Brain_Cortex	0.400458
MARK3	14	104000000	104000000	0.309	rs11160745	-3.55	rs2246490	0.14125	-4.36	3.127	358	3	lasso	0.11897	0.000883	-2.7666	0.00566	Brain_Spinal_cord_cervical_c-1	0.400889
ZNF350	19	52467596	52490109	0.421	rs8182477	3.3	rs17835915	-0.009289	3.67	2.216	619	619	blup	0.0772	0.00661	2.7669	0.00566	Brain_Spinal_cord_cervical_c-1	0.400889
ALG1L11P	8	12000000	12000000	0.1108	rs4840584	3.76	rs2409836	0.019089	-3.84	-3.302	207	207	blup	0.048042	0.00345	2.76603	0.00567	Pituitary	0.401015
KIAA1143	3	44800000	44800000	0.0493	rs9873604	3.54	rs12635624	0.0656	-6.71	-2.872	378	5	lasso	0.06584	4.02e-10	2.7658	0.00568	METSIM.ADIPOSE.RNASEQ	0.401489
HRNR	1	152000000	152000000	0.7633	rs3126091	4.11	rs10788826	0.174	-6.28	3.495	386	16	lasso	0.365274	4e-17	-2.76306	0.005726	Pituitary	0.403338
COL24A1	1	86200000	86600000	0.38	rs10873740	-4.07	rs6675364	0.303826	-6.11	-2.253	485	20	enet	0.30098	3.3e-10	2.76224	0.005741	Brain_Putamen_basal_ganglia	0.403417
GGNBP2	17	34900737	34946278	0.1484	rs9906189	-4.52	rs2074103	0.002209	3.64	3.702	321	321	blup	0.016531	0.0783	2.76122	0.005759	Brain_Nucleus_accumbens_basal_ganglia	0.403872
GPR180	13	95300000	95300000	0.2297	rs12853981	2.99	rs7339106	0.214	-11.1	2.551	639	639	bslmm	0.21567	1.26e-31	-2.7606	0.00577	METSIM.ADIPOSE.RNASEQ	0.403872
PLAC8	4	84000000	84100000	0.159	rs11727365	-3.21	rs7356196	0.075182	-4.3	-2.684	449	5	lasso	0.02512	0.0269	2.7608	0.005765	Pituitary	0.403872
MGMT	10	131000000	132000000	0.4157	rs3858300	3.14	rs1762438	0.20415	-5.54	2.013	597	7	lasso	0.30312	7.64e-11	-2.7598	0.00578	Brain_Frontal_Cortex_BA9	0.403876
MRPL28	16	417384	420527	0.281	rs1139897	-4.11	rs11649268	0.089542	-5.71	-2.483	381	10	enet	0.23747	1.23e-09	2.7599	0.005782	Brain_Cortex	0.403901
WFIKKN1	16	680932	684116	0.54	rs1139897	-4.11	rs2269556	0.45442	6.06	-2.758	465	2	lasso	0.40014	2.42e-10	-2.7595	0.00579	Brain_Substantia_nigra	0.404112
PIWIL2	8	22100000	22200000	0.555	rs1869	-3.4	rs4872462	0.396	6.63	-2.704	481	6	enet	0.366234	1.52e-12	-2.759	0.005797	Brain_Putamen_basal_ganglia	0.404116
DRG2	17	17991200	18011285	0.291	rs1378601	-2.87	rs643333	-0.01245	3.17	0.364	325	325	blup	0.0613	0.0142	2.7581	0.00581	Brain_Spinal_cord_cervical_c-1	0.404194
CDC16	13	115000000	115000000	0.222	rs2296970	3.31	rs7319446	0.12862	4.99	2.238	207	17	enet	0.12822	2.65e-06	2.75702	0.00583	Pituitary	0.404589
RP11-430H10.1	11	45400000	45400000	0.536	rs875973	-3.42	rs6485621	0.13174	-5.18	2.345	518	19	enet	0.23236	7.66e-08	-2.7553	0.00586	Brain_Anterior_cingulate_cortex_BA24	0.404943
PAQR3	4	79800000	79900000	0.241	rs1871706	-2.81	rs1871706	0.151	5.17	-2.806	349	3	lasso	0.13972	7.62e-06	-2.75613	0.00585	Brain_Nucleus_accumbens_basal_ganglia	0.404943
APOPT1	14	104000000	104000000	0.2098	rs3212054	3.83	rs7693	0.0425	5.22	-2.556	361	15	enet	0.08515	0.000129	-2.7553	0.00586	Pituitary	0.404943
RP11-338N10.1	1	7750000	7750000	0.402	rs4908608	-3.59	rs12756299	0.293	-6.3	-3.343	464	31	enet	0.239702	4.74e-09	2.75455	0.00588	Brain_Cerebellar_Hemisphere	0.404951
KIF24	9	34300000	34300000	0.2072	rs10814062	4.04	rs2769707	0.0729	3.88	-2.763	342	4	lasso	0.04338	0.0115	-2.75366	0.00589	Brain_Cerebellar_Hemisphere	0.404951
WFIKKN1	16	680932	684116	0.5125	rs1139897	-4.11	rs2269556	0.46015	7.57	-2.758	466	8	enet	0.5092	1.31e-18	-2.7549	0.00587	Brain_Hippocampus	0.404951
GNB5	15	52400000	52500000	0.15987	rs2607111	3.29	rs12909161	0.080904	-10.29	-2.791	390	10	lasso	0.09674	5.98e-30	2.75406	0.00589	YFS.BLOOD.RNAARR	0.404951
RUNX1T1	8	93000000	93100000	0.0749	rs1125730	-3.46	rs1125730	0.018557	-4.36	-3.457	342	342	blup	0.02728	0.000247	2.7532	0.0059	CMC.BRAIN.RNASEQ	0.405067
KPNB1	17	45726842	45762871	0.01101	rs4794058	-2.87	rs8078686	0.008972	4.87	-2.826	409	3	lasso	0.00891	0.000458	-2.7531	0.0059	YFS.BLOOD.RNAARR	0.405067
RP3-462E2.5	12	112000000	112000000	0.0618	rs593226	3.96	rs11066089	0.00309	-3.26	2.463	186	186	blup	0.05234	0.00439	-2.75313	0.005903	Brain_Cortex	0.405159
AC002456.2	7	90200000	90200000	0.586	rs10277766	2.85	rs1978093	0.31727	5.59	1.651	450	450	blup	0.42747	1.66e-11	2.7524	0.00592	Brain_Spinal_cord_cervical_c-1	0.405255
AC084018.1	12	122000000	122000000	0.354	rs2272133	3.7	rs895951	0.293371	-5.88	-2.748	335	2	lasso	0.27348	2.77e-09	2.75131	0.005936	Brain_Putamen_basal_ganglia	0.405826
RAB40C	16	639357	679272	0.0893	rs1139897	-4.11	rs4984672	0.0701	6.51	-2.655	465	9	lasso	0.071483	7.09e-11	-2.75065	0.005948	METSIM.ADIPOSE.RNASEQ	0.406327
DBIL5P	17	655572	658576	0.1992	rs12949506	2.63	rs910924	0.114	-7.78	2.331	399	7	lasso	0.14366	4.13e-17	-2.74948	0.005969	CMC.BRAIN.RNASEQ	0.406328
ELOVL7	5	60000000	60100000	0.212	rs6896680	2.96	rs4326096	0.13837	5.19	2.349	327	3	lasso	0.18024	1.99e-08	2.74952	0.005968	Pituitary	0.406328
ST3GAL6-AS1	3	98400000	98500000	0.3567	rs828598	3.56	rs4857414	0.273404	-6.85	-2.447	397	5	enet	0.27773	8.23e-12	2.74801	0.005996	Brain_Caudate_basal_ganglia	0.406353
RHOF	12	122000000	122000000	0.205	rs2272133	3.7	rs895951	0.165478	-5.5	-2.748	337	1	lasso	0.14405	7.81e-07	2.748	0.005996	Brain_Cerebellum	0.406353
NT5C3B	17	39981335	39992523	0.3154	rs4796750	-3.37	rs9896766	0.24612	5.6	-2.65	408	5	lasso	0.21654	2.64e-07	-2.74798	0.006	Brain_Hypothalamus	0.406353
DBIL5P	17	656017	658576	0.543	rs12949506	2.63	rs2740345	0.12855	5.09	-1.817	394	9	lasso	0.28923	1.4e-09	-2.74891	0.00598	Brain_Hypothalamus	0.406353
PIWIL2	8	22100000	22200000	0.3051	rs1869	-3.4	rs13259097	0.229737	6.18	-2.736	481	3	lasso	0.256743	5.39e-10	-2.7468	0.006018	Brain_Nucleus_accumbens_basal_ganglia	0.406353
RP11-176H8.1	14	31900000	31900000	0.183	rs12886280	-3.72	rs8009647	0.02265	3.91	-2.037	307	307	blup	0.0822	0.00601	-2.7477	0.006	Brain_Substantia_nigra	0.406353
NEK1	4	170000000	171000000	0.2518	rs6831487	4.33	rs10520157	0.273747	11.2	-1.164	432	31	enet	0.339987	9.75e-43	-2.74695	0.00602	CMC.BRAIN.RNASEQ	0.406353
NME4	16	446725	460367	0.0851	rs1139897	-4.11	rs5841	0.0429	-5.35	-2.831	377	13	enet	0.031975	1.19e-05	2.74712	0.006012	METSIM.ADIPOSE.RNASEQ	0.406353
STK25	2	242000000	242000000	0.04916	rs4675807	-3.57	rs2240482	0.0334	-6.9	-2.766	285	4	lasso	0.032776	5.46e-11	2.74581	0.006036	YFS.BLOOD.RNAARR	0.406779
ALKBH5	17	18086392	18113268	0.24	rs1378601	-2.87	rs12939469	0.13568	3.99	2.708	307	26	enet	0.1095	0.000244	2.7453	0.006046	Brain_Putamen_basal_ganglia	0.407071
IRX6	16	55357672	55364672	0.296	rs4784498	2.93	rs30935	0.126458	4.67	2.298	628	30	enet	0.24229	7.68e-07	2.74393	0.00607	Brain_Amygdala	0.407226
RP11-894P9.2	14	104000000	104000000	0.219	rs3212054	3.84	rs942863	0.05966	-3.9	-2.52	361	361	blup	0.04741	0.00396	2.74392	0.00607	Brain_Cerebellum	0.407226
ZNF660	3	44600000	44600000	0.347	rs9873604	3.54	rs939649	0.124176	4.47	3.399	316	316	blup	0.10969	0.00029	2.74384	0.00607	Brain_Hypothalamus	0.407226
LOH12CR1	12	12500000	12600000	0.146	rs17818396	2.92	rs11829597	0.00521	-4.82	1.675	595	49	enet	0.04018	9.93e-07	-2.74432	0.00606	METSIM.ADIPOSE.RNASEQ	0.407226
SDHA	5	218000	257000	0.0907	rs10056628	-2.89	rs6878087	0.0379	5.53	-2.523	283	12	lasso	0.03309	8.49e-06	-2.74432	0.00606	METSIM.ADIPOSE.RNASEQ	0.407226
FAM160B1	10	117000000	117000000	0.04674	rs10885622	-3.08	rs4752255	0.0574	-8.72	-2.595	375	16	enet	0.05426	3.03e-17	2.74396	0.00607	YFS.BLOOD.RNAARR	0.407226
RP11-297N6.4	8	11700000	11700000	0.525	rs4840584	3.76	rs4840573	-0.011408	3.49	-1.797	463	463	blup	0.03826	0.0432	-2.7432	0.00608	Brain_Spinal_cord_cervical_c-1	0.407404
ZNF415	19	53611132	53636330	0.781	rs10401828	-2.73	rs12985137	0.343784	-5.21	-2.595	489	17	lasso	0.240296	2.7e-06	2.74351	0.00608	Brain_Substantia_nigra	0.407404
RSPH4A	6	117000000	117000000	0.1596	rs9400957	-2.79	rs4946182	0.08945	-4.28	-2.732	355	6	lasso	0.056726	0.0016	2.74308	0.00609	Pituitary	0.407671
PMPCA	9	139000000	139000000	0.0273	rs7388909	-3.15	rs10870164	0.014534	5.41	-2.59	313	5	lasso	0.01999	2.7e-07	-2.74218	0.0061	YFS.BLOOD.RNAARR	0.407892
LINC00323	21	42513427	42520060	0.4	rs13049240	3.17	rs9974272	0.138454	-5.56	1.288	585	585	blup	0.12031	6.67e-06	-2.74132	0.00612	Brain_Cerebellum	0.407999
GTF2H2C	5	68900000	68900000	0.1118	rs35107257	-2.62	rs1561756	-0.00178	-3.21	1.68	148	148	bslmm	0.00284	0.108	-2.74161	0.00611	METSIM.ADIPOSE.RNASEQ	0.407999
ZNF16	8	146000000	146000000	0.467	rs3824109	2.61	rs7013296	-0.00228	2.93	-0.491	161	161	blup	0.01133	0.162	-2.73948	0.00615	Brain_Amygdala	0.408993
TRIM4	7	99500000	99500000	0.218	rs10238965	2.47	rs2572019	0.083197	-4.23	-1.935	270	269	blup	0.08296	0.000957	2.73993	0.00615	Brain_Frontal_Cortex_BA9	0.408993
TPP2	13	103000000	103000000	0.1006	rs618260	3.76	rs630706	0.099846	-6.97	-2.69	712	4	lasso	0.088771	6.11e-11	2.7395	0.00615	CMC.BRAIN.RNASEQ	0.408993
SPTBN4	19	40972148	41082370	0.53	rs4332846	2.7	rs4332846	0.226	5.06	2.701	380	7	lasso	0.217204	2.22e-07	2.73917	0.00616	Brain_Anterior_cingulate_cortex_BA24	0.409324
TM6SF1	15	83800000	83800000	0.1998	rs13329195	-4.1	rs8027193	0.11	-4.85	-3.075	352	352	blup	0.12672	3.75e-06	2.7382	0.006178	Brain_Cerebellum	0.409648
RP11-195E2.1	5	70400000	70400000	0.635	rs6453406	2.44	rs6453406	0.288959	4.93	2.437	62	4	lasso	0.2871	1.28e-07	2.7383	0.006175	Brain_Spinal_cord_cervical_c-1	0.409648
NCOA6	20	33284722	33413452	0.161	rs6059928	-3.46	rs4417778	0.000314	3.89	-2.863	348	348	blup	0.05103	0.00265	-2.7381	0.00618	Pituitary	0.409648
ADI1	2	3500000	3520000	0.4805	rs11885038	3.35	rs12052249	0.136	-4.9	1.938	567	36	enet	0.29634	1.56e-11	-2.73766	0.00619	Brain_Nucleus_accumbens_basal_ganglia	0.410088
GOLGA2B	12	101000000	101000000	0.1684	rs11832861	-3.15	rs11110266	0.0119	3.98	-2.985	342	7	enet	0.02483	0.0376	-2.73683	0.006204	Brain_Cortex	0.410525
RP11-195E2.1	5	70400000	70400000	0.753	rs6453406	2.44	rs6453406	0.276	4.72	2.437	62	62	blup	0.32273	2.85e-08	2.73673	0.006205	Brain_Substantia_nigra	0.410525
CCDC171	9	15600000	16100000	0.5512	rs10810369	-4.19	rs1539172	0.160396	-5.8	-2.581	454	454	blup	0.36674	2.31e-12	2.731	0.006315	Brain_Anterior_cingulate_cortex_BA24	0.410555
RP11-552M11.8	1	112000000	112000000	0.3059	rs7515371	-2.94	rs12039707	0.181	-5.58	-2.879	611	5	lasso	0.201485	1.13e-08	2.73479	0.006242	Brain_Caudate_basal_ganglia	0.410555
EDEM2	20	33703167	33735167	0.199	rs6060013	3.45	rs17406518	0.00194	3.66	1.591	345	345	blup	0.04	0.0095	2.73649	0.00621	Brain_Caudate_basal_ganglia	0.410555
AL049840.1	14	104000000	104000000	0.271	rs11160745	-3.55	rs861544	0.0528	-4.75	2.903	351	351	blup	0.08209	0.000194	-2.7317	0.0063	Brain_Cerebellum	0.410555
SURF1	9	136000000	136000000	0.6288	rs7855466	-2.88	rs571549	0.2515	-6.94	2.703	603	30	enet	0.42793	2.89e-20	-2.73277	0.00628	Brain_Cerebellum	0.410555
SH3D19	4	152000000	152000000	0.2363	rs6858515	-2.79	rs6858515	0.03871	3.7	-2.794	279	8	enet	0.03565	0.016	-2.7346	0.00625	Brain_Cortex	0.410555
ZNF415	19	53611132	53636330	0.599	rs10401828	-2.73	rs12985137	0.202492	-5.07	-2.595	490	10	lasso	0.14313	2.73e-05	2.73149	0.0063	Brain_Hippocampus	0.410555
MEPCE	7	100000000	100000000	0.308	rs12155057	2.864	rs11769057	0.115751	-4.29	-1.825	310	310	blup	0.1419	2.97e-05	2.7319	0.0063	Brain_Hippocampus	0.410555
FAM66D	8	12000000	12000000	0.46	rs4840584	3.76	rs7823537	0.221301	5.27	-1.879	244	17	enet	0.1545	1.28e-05	-2.7333	0.00627	Brain_Hippocampus	0.410555
CTD-2260A17.1	5	96100000	96100000	0.278	rs17401719	-3.48	rs27037	0.144684	-5	2.928	502	11	lasso	0.13607	1.01e-05	-2.736	0.006219	Brain_Nucleus_accumbens_basal_ganglia	0.410555
GFPT2	5	180000000	180000000	0.37	rs2303007	3.12	rs11748698	0.19003	5.32	3.068	426	7	lasso	0.154688	1.27e-05	2.73125	0.00631	Brain_Putamen_basal_ganglia	0.410555
ZNF506	19	19896648	19932560	0.49	rs8106847	3.23	rs4808983	0.275657	5.34	2.307	300	11	enet	0.329416	1.93e-08	2.73583	0.00622	Brain_Substantia_nigra	0.410555
PLEKHG5	1	6530000	6580000	0.0872	rs4908554	3.82	rs4908554	0.0553	5.68	3.816	444	28	enet	0.054533	3.07e-07	2.73386	0.00626	CMC.BRAIN.RNASEQ	0.410555
VSNL1	2	17700000	17800000	0.0462	rs11096718	3.06	rs10199355	-0.001809	3.89	-1.24	505	505	blup	0.015947	0.00413	-2.73305	0.006275	CMC.BRAIN.RNASEQ	0.410555
DGCR6	22	18893540	18899601	0.6686	rs17743887	3.72	rs17742907	0.27287	-12.45	1.017	447	21	enet	0.49647	2.92e-69	-2.73266	0.00628	CMC.BRAIN.RNASEQ	0.410555
PPP6R2	22	50781745	50883518	0.1351	rs35197053	4.11	rs4824127	0.024003	5.75	-0.534	369	369	blup	0.0889	5.92e-11	-2.7308	0.00632	CMC.BRAIN.RNASEQ	0.410555
ZNF502	3	44800000	44800000	0.1517	rs9873604	3.54	rs1004631	0.123	8.4	-2.828	356	7	lasso	0.13799	4.75e-20	-2.733	0.00628	METSIM.ADIPOSE.RNASEQ	0.410555
PADI2	1	17400000	17400000	0.35784	rs733785	3.71	rs2235914	0.451	-23.71	2.797	380	2	lasso	0.4524	7.85e-165	-2.73549	0.006229	NTR.BLOOD.RNAARR	0.410555
RP11-707P17.2	15	51700000	51800000	0.3062	rs2607111	3.29	rs4462536	0.018054	4.4	2.731	484	1	lasso	0.04928	0.00309	2.731	0.006314	Pituitary	0.410555
PDCD1	2	243000000	243000000	0.3086	rs4675807	-3.57	rs3749155	0.026513	3.89	2.473	169	25	enet	0.07249	0.000397	2.73042	0.006325	Pituitary	0.410555
MCM6	2	137000000	137000000	0.17952	rs12478902	3.82	rs2322659	0.154	14.03	2.489	278	20	enet	0.201315	8.48e-64	2.73282	0.006279	YFS.BLOOD.RNAARR	0.410555
SLC2A12	6	134000000	134000000	0.4301	rs9493884	3.2	rs2811689	0.17217	5.47	-2.663	435	34	enet	0.16646	9.88e-08	-2.72991	0.006335	Brain_Cerebellum	0.410661
KCNRG	13	50600000	50600000	0.244	rs9535341	-2.86	rs7991454	0.084098	4.51	-1.954	400	8	lasso	0.11531	6.75e-05	-2.72835	0.00637	Brain_Cerebellar_Hemisphere	0.411181
RP11-347I19.8	12	122000000	122000000	0.2887	rs2272133	3.7	rs895951	0.193	-5.66	-2.748	338	7	enet	0.19658	4.33e-08	2.72895	0.006354	Brain_Cortex	0.411181
ST3GAL6-AS1	3	98400000	98500000	0.4506	rs828598	3.56	rs9858592	0.29292	-5.85	-2.854	396	5	lasso	0.27575	2.33e-09	2.72861	0.00636	Brain_Putamen_basal_ganglia	0.411181
SPTBN2	11	66500000	66500000	0.455	rs3814739	3.19	rs10160758	0.11277	3.89	-1.144	251	4	lasso	0.2514	1.5e-06	-2.7281	0.00637	Brain_Substantia_nigra	0.411181
FBF1	17	73905655	73937137	0.6194	rs7370	-4	rs1135889	0.289057	6.32	-3.488	402	62	enet	0.2928	7.46e-12	-2.72728	0.006386	Brain_Cortex	0.411601
RP11-73M18.9	14	104000000	104000000	0.447	rs11160745	-3.55	rs10135248	0.16629	5.08	-2.542	349	349	blup	0.31637	2.29e-08	-2.7273	0.00639	Brain_Spinal_cord_cervical_c-1	0.411601
GAR1	4	111000000	111000000	0.383	rs2346841	3.9	rs7679303	0.10989	-5.22	-2.707	403	4	lasso	0.14474	2.45e-05	2.7261	0.006409	Brain_Putamen_basal_ganglia	0.411793
ADAMTS7	15	79100000	79100000	0.459	rs2304993	3.34	rs16969738	-0.005473	-3.24	0.316	418	418	blup	0.04033	0.039	-2.72562	0.00642	Brain_Spinal_cord_cervical_c-1	0.411793
IMMT	2	86400000	86400000	0.3756	rs2049015	2.96	rs9653508	0.097788	6.04	1.19	454	454	blup	0.226791	2.95e-10	2.72	0.00643	Brain_Cerebellum	0.41211
RNF138	18	29671818	29711524	0.0433	rs16963525	3.42	rs12373195	0.029606	4.82	1.34	447	447	bslmm	0.02599	7.31e-05	2.7241	0.00645	METSIM.ADIPOSE.RNASEQ	0.412524
TPTE2P3	13	53100000	53200000	0.2762	rs9563113	2.57	rs1057478	0.1743	-5.29	-1.906	370	370	blup	0.15719	2.34e-07	2.72356	0.006458	Brain_Cerebellum	0.412579
TPBGL	11	75000000	75000000	0.32	rs11601813	3.55	rs11236350	0.042045	4.05	1.656	446	446	blup	0.09279	0.000193	2.7236	0.00646	Brain_Cortex	0.412579
TTLL12	22	43562628	43583139	0.3573	rs5759182	-3.32	rs762960	-0.004079	-3.72	-1.52	560	560	blup	0.01388	0.0917	2.72351	0.006459	Brain_Cortex	0.412579
NT5C2	10	105000000	105000000	0.151	rs11191454	-2.94	rs11191560	0.10483	4.1	-2.794	349	7	lasso	0.0151	0.105	-2.722	0.00649	Brain_Hippocampus	0.41281
COL24A1	1	86200000	86600000	0.258	rs10873740	-4.07	rs6675364	0.181	-5.54	-2.253	485	12	enet	0.212	2.41e-08	2.72198	0.006489	Brain_Nucleus_accumbens_basal_ganglia	0.41281
RP11-693N9.2	11	105000000	105000000	0.0486	rs11226669	2.47	rs1386664	-0.00297	-3.73	-1.074	342	9	enet	0.00845	0.0502	2.7217	0.00649	GTEx.Whole_Blood	0.41281
KPNA5	6	117000000	117000000	0.0396	rs9400957	-2.79	rs9384978	-0.00142	-3.41	-1.818	388	32	enet	0.00339	0.0887	2.72238	0.00648	METSIM.ADIPOSE.RNASEQ	0.41281
AC105339.1	15	83400000	83400000	0.2602	rs13329195	-4.1	rs8040488	0.117	-5.65	-2.61	236	2	lasso	0.1596	1.43e-07	2.7225	0.006478	Pituitary	0.41281
C15orf40	15	83700000	83700000	0.427	rs13329195	-4.1	rs1404582	0.0357	-4.03	1.273	322	22	enet	0.23107	6.39e-08	-2.72029	0.00652	Brain_Hippocampus	0.413165
RP11-274B21.8	7	128000000	128000000	0.1992	rs6954653	-2.808	rs339075	0.031683	3.97	-1.343	368	28	enet	0.048469	0.00361	-2.71973	0.00653	Brain_Cerebellum	0.413414
GAR1	4	111000000	111000000	0.2636	rs2346841	3.9	rs6533470	0.16598	-5.11	-2.759	403	6	lasso	0.15544	1.33e-06	2.72	0.00653	Brain_Cortex	0.413414
KCNIP3	2	96000000	96100000	0.12	rs7586229	-2.97	rs872580	0.06974	3.48	-2.433	119	119	blup	0.05604	0.0155	-2.71669	0.00659	Brain_Amygdala	0.413626
NUP50	22	45559722	45583896	0.377	rs5766188	-4.06	rs132832	0.179455	-5.75	2.249	659	7	enet	0.19898	1.41e-08	-2.71816	0.00656	Brain_Caudate_basal_ganglia	0.413626
JAKMIP3	10	134000000	134000000	0.6316	rs10430614	3.73	rs11592585	0.36397	6.71	2.562	492	29	enet	0.34067	2.99e-12	2.7171	0.00658	Brain_Frontal_Cortex_BA9	0.413626
SLC24A4	14	92800000	93000000	0.585	rs709930	5.04	rs17783660	0.0308	3.76	0.922	555	49	enet	0.05916	0.0157	2.7167	0.00659	Brain_Spinal_cord_cervical_c-1	0.413626
KCNE4	2	224000000	224000000	0.123	rs41343745	-2.6	rs7565235	0.044488	-6.09	1.272	458	458	blup	0.066697	1.52e-08	-2.71881	0.006552	CMC.BRAIN.RNASEQ	0.413626
RPF2	6	111000000	111000000	0.096	rs13202203	2.94	rs12527783	0.0767	-6.79	2.647	331	331	bslmm	0.07641	1.55e-11	-2.71793	0.00657	METSIM.ADIPOSE.RNASEQ	0.413626
ZNF502	3	44800000	44800000	0.2214	rs9873604	3.54	rs10514710	0.221661	6.07	-2.575	370	3	lasso	0.21703	5.33e-10	-2.71777	0.006572	Pituitary	0.413626
TEX264	3	51700000	51700000	0.03056	rs6445455	3.86	rs13090011	0.0226	-5.62	2.343	236	9	lasso	0.02298	3.7e-08	-2.71901	0.006548	YFS.BLOOD.RNAARR	0.413626
SUOX	12	56400000	56400000	0.391	rs10876882	3.21	rs4759229	0.230939	-4.74	2.645	293	6	lasso	0.21838	3.01e-06	-2.7142	0.00664	Brain_Amygdala	0.413783
CCZ1	7	5940000	5960000	0.5541	rs4724712	3.25	rs6975026	0.117	4.25	-2.03	341	341	blup	0.1749	3.97e-06	-2.71546	0.00662	Brain_Anterior_cingulate_cortex_BA24	0.413783
PSMC3	11	47400000	47400000	0.1444	rs7126210	2.75	rs7105122	0.13673	-4.79	2.717	288	2	lasso	0.10522	4.58e-05	-2.71454	0.00664	Brain_Caudate_basal_ganglia	0.413783
APOPT1	14	104000000	104000000	0.254	rs3212054	3.83	rs10134399	0.141819	5.39	-2.437	361	3	lasso	0.18169	6.64e-08	-2.71497	0.00663	Brain_Caudate_basal_ganglia	0.413783
TNN	1	175000000	175000000	0.4937	rs11802280	2.9	rs2072031	0.201	5.6	2.577	449	13	lasso	0.193678	5.54e-08	2.72	0.006607	Brain_Cortex	0.413783
AHRR	5	304000	438000	0.2978	rs28416084	-2.94	rs10056628	0.155059	4.98	-2.888	292	7	lasso	0.13483	7.03e-06	-2.71509	0.00663	Brain_Cortex	0.413783
SRXN1	20	627259	634014	0.686	rs6037542	3.63	rs12480949	-0.002087	-3.43	1.837	684	19	lasso	0.0457	0.0141	-2.716	0.0066	Brain_Putamen_basal_ganglia	0.413783
MEIS3P1	17	15689932	15690889	0.613	rs11078316	-2.92	rs2324027	0.300417	-6.89	-2.686	332	9	lasso	0.297	1.17e-13	2.7148	0.006632	Pituitary	0.413783
EPDR1	7	37700000	38000000	0.1835	rs17171046	-3.48	rs11983934	0.128	-12.93	-3.068	721	25	enet	0.16067	3.7e-50	2.7165	0.0066	YFS.BLOOD.RNAARR	0.413783
CC2D1B	1	52800000	52800000	0.1541	rs6679249	3.46	rs7513934	0.052	4.01	-1.577	256	256	blup	0.032976	0.0197	-2.71	0.00666	Brain_Cortex	0.414015
MROH6	8	145000000	145000000	0.3781	rs11786739	4.73	rs896954	0.02802	4.3	-1.422	358	358	blup	0.15525	1.35e-06	-2.7135	0.00666	Brain_Cortex	0.414015
GPR180	13	95300000	95300000	0.13	rs3782944	2.88	rs9524559	0.0862	-5.87	2.638	637	5	lasso	0.07467	2.08e-07	-2.7133	0.00666	GTEx.Whole_Blood	0.414015
BTBD1	15	83700000	83700000	0.0445	rs13329195	-4.1	rs7172665	0.047698	-5.39	-3.804	356	13	enet	0.06574	4.14e-10	2.71277	0.006672	METSIM.ADIPOSE.RNASEQ	0.414338
AC105339.1	15	83400000	83400000	0.227	rs13329195	-4.1	rs12442119	0.08134	-4.14	-1.806	236	3	lasso	0.11429	0.000204	2.7126	0.00668	Brain_Anterior_cingulate_cortex_BA24	0.414413
RP11-73M18.9	14	104000000	104000000	0.327	rs11160745	-3.55	rs10135248	0.18986	4.88	-2.542	350	6	lasso	0.16428	6.67e-06	-2.7126	0.006675	Brain_Putamen_basal_ganglia	0.414413
ACLY	17	40023161	40086795	0.04702	rs4796750	-3.37	rs12939107	0.045935	-8.16	-2.824	411	5	lasso	0.04687	4.42e-15	2.7122	0.00668	YFS.BLOOD.RNAARR	0.414413
CPVL	7	29000000	29200000	0.1769	rs10480076	3.08	rs245883	0.063894	5.4	-2.766	807	4	lasso	0.052457	1.29e-05	-2.71183	0.00669	GTEx.Whole_Blood	0.414928
NT5C3B	17	39981335	39992523	0.52	rs4796750	-3.37	rs8073219	0.3714	5.89	-2.715	408	5	lasso	0.36105	1.44e-09	-2.7113	0.0067	Brain_Spinal_cord_cervical_c-1	0.415337
AC093642.5	2	243000000	243000000	0.198	rs4675930	-2.9	rs7563672	-0.008195	3.05	-1.415	90	90	blup	0.01676	0.0809	-2.7109	0.00671	Brain_Cerebellar_Hemisphere	0.41564
RP4-564F22.5	20	37034658	37045444	0.533	rs1739644	3.26	rs1315306	0.231765	5.74	2.654	482	29	enet	0.3072	2.02e-10	2.71077	0.006713	Brain_Hippocampus	0.41572
GJC1	17	42875816	42908184	0.3091	rs1071682	2.94	rs2108393	0.300675	7.08	-2.696	386	6	lasso	0.278	1.51e-12	-2.7094	0.006741	Brain_Cerebellum	0.416292
ALDH2	12	112000000	112000000	0.1851	rs593226	3.96	rs3809276	0.108	-4.84	2.727	221	221	blup	0.14657	2.73e-06	-2.70928	0.006743	Brain_Cortex	0.41631
AC002456.2	7	90200000	90200000	0.1646	rs10277766	2.85	rs10277766	0.088809	6.3	2.852	440	8	lasso	0.100537	1.57e-09	2.70888	0.00675	GTEx.Whole_Blood	0.416426
MGMT	10	131000000	132000000	0.532	rs3858300	3.14	rs1008982	0.209915	-6.18	2.571	597	8	lasso	0.24847	4.59e-10	-2.70746	0.00678	Brain_Cortex	0.41689
ZNF506	19	19896648	19932560	0.513	rs8106847	3.23	rs248945	0.239867	5.25	2.056	299	20	enet	0.32771	1.15e-08	2.7075	0.00678	Brain_Spinal_cord_cervical_c-1	0.41689
PTPN3	9	112000000	112000000	0.0771	rs3802431	-2.62	rs1330849	-0.002148	3.49	0.792	650	650	bslmm	0.00487	0.074	2.7073	0.00678	CMC.BRAIN.RNASEQ	0.41689
KLKB1	4	187000000	187000000	0.8	rs1055369	3.62	rs4253239	0.04827	3.89	0.559	569	569	blup	0.22491	6.02e-06	-2.70672	0.0068	Brain_Substantia_nigra	0.417399
NARS2	11	78100000	78300000	0.369	rs665278	-3.95	rs7940720	0.23936	-5.93	2.433	455	3	lasso	0.26112	9.6e-09	-2.7059	0.00681	Brain_Anterior_cingulate_cortex_BA24	0.417593
KIAA1967	8	22500000	22500000	0.03356	rs1869	-3.4	rs2013211	0.0263	6.64	-2.781	533	14	enet	0.03363	4.3e-11	-2.70577	0.006815	NTR.BLOOD.RNAARR	0.417681
LRRC37A2	17	44588877	44630815	0.8531	rs11651522	2.93	rs199443	0.586445	9.16	-2.208	137	44	enet	0.69755	1.45e-36	-2.705	0.006831	Brain_Cortex	0.417961
DMXL2	15	51700000	51900000	0.3478	rs2607111	3.29	rs4462536	0.197266	5.96	2.731	469	8	enet	0.20178	2.44e-09	2.7052	0.006827	Pituitary	0.417961
POMZP3	7	76200000	76300000	0.688	rs4090467	-2.63	rs11505688	0.425698	-6.92	-2.547	161	30	enet	0.54208	9.85e-20	2.7021	0.00689	Brain_Hypothalamus	0.419606
NT5C3B	17	39981335	39992523	0.208	rs4796750	-3.37	rs8073219	0.091976	4.42	-2.715	408	2	lasso	0.109	0.000252	-2.7017	0.006899	Brain_Putamen_basal_ganglia	0.419735
RP4-564F22.5	20	37034658	37045444	0.678	rs1739644	3.26	rs1315306	0.418903	6.73	2.654	481	39	enet	0.44651	1.68e-15	2.7011	0.00691	Brain_Anterior_cingulate_cortex_BA24	0.41982
TMEM170B	6	11500000	11600000	0.1102	rs595877	-4.24	rs568867	0.008898	-3.88	-3.204	649	3	lasso	0.000597	0.274	2.701	0.00691	GTEx.Whole_Blood	0.41982
RP11-62H7.2	8	8820000	8840000	0.528	rs17663167	3.69	rs6981573	0.32599	5.5	2.654	714	20	enet	0.30414	1.86e-08	2.7006	0.00692	Brain_Amygdala	0.419861
APOPT1	14	104000000	104000000	0.195	rs3212054	3.83	rs7154948	0.03698	4.35	-2.509	360	360	blup	0.061	0.00572	-2.7001	0.00693	Brain_Anterior_cingulate_cortex_BA24	0.419885
RP11-981G7.1	8	10300000	10300000	0.163	rs1962073	3.76	rs17711111	0.0314	-4.75	-2.682	715	2	lasso	0.036969	0.0248	2.6982	0.006972	Brain_Putamen_basal_ganglia	0.420653
FCGR2A	1	161000000	161000000	0.05646	rs11584174	4.72	rs1063178	0.011258	5.43	3.174	427	427	bslmm	0.0364	4.75e-12	2.69786	0.006979	YFS.BLOOD.RNAARR	0.420928
GNB4	3	179000000	179000000	0.2	rs2879588	3.42	rs2459693	0.075153	4.2	1.858	370	15	enet	0.13326	6.55e-05	2.69574	0.00702	Brain_Hypothalamus	0.421568
ALDH2	12	112000000	112000000	0.0456	rs593226	3.96	rs441	0.105984	-7.55	2.746	223	223	blup	0.10271	1.78e-12	-2.69582	0.00702	CMC.BRAIN.RNASEQ	0.421568
GOLGA6L9	15	82800000	83100000	0.1175	rs1972460	-4.27	rs13380319	0.026515	5.78	3.545	297	5	lasso	0.08002	5.5e-10	2.69386	0.00706	CMC.BRAIN.RNASEQ	0.42224
ERAP1	5	96100000	96100000	0.4976	rs17401719	-3.48	rs28096	0.17871	-6.16	-3.299	501	6	lasso	0.35297	1.78e-16	2.69384	0.007063	Pituitary	0.42224
IL32	16	3115298	3131908	0.362	rs4786377	2.9	rs4786377	0.16	14.25	2.9	353	12	lasso	0.25515	5.87e-83	2.69196	0.0071	YFS.BLOOD.RNAARR	0.422421
PADI2	1	17400000	17400000	0.0904	rs733785	3.71	rs2014725	0.130116	-8.71	2.451	378	16	enet	0.12549	2.8e-18	-2.69191	0.007104	METSIM.ADIPOSE.RNASEQ	0.422555
TCAIM	3	44400000	44500000	0.0535	rs9873604	3.54	rs3749195	0.0242	-4.83	0.905	328	328	blup	0.03181	1.25e-05	-2.6911	0.00712	METSIM.ADIPOSE.RNASEQ	0.422786
AP000347.4	22	23980679	23982949	0.462	rs17542290	3.47	rs12157657	0.174863	-5.91	-2.51	472	472	blup	0.177147	3.63e-08	2.69066	0.00713	Brain_Cerebellum	0.422967
MAPKAPK5-AS1	12	112000000	112000000	0.231	rs593226	3.96	rs632650	0.152892	-4.58	2.406	199	10	enet	0.10886	0.00106	-2.6895	0.00716	Brain_Amygdala	0.423311
NDUFAF4	6	97300000	97300000	0.2117	rs6568649	-2.47	rs1928968	0.126286	4.4	-2.41	405	5	lasso	0.1189	5.21e-05	-2.68853	0.007177	Brain_Cerebellar_Hemisphere	0.423311
FUT11	10	75500000	75500000	0.1373	rs12256103	-4.22	rs7076525	-0.004536	-3.39	-3.518	238	238	blup	0.04729	0.0106	2.6901	0.00714	Brain_Frontal_Cortex_BA9	0.423311
RP11-140A10.3	10	134000000	134000000	0.387	rs10430614	3.73	rs2814165	0.24729	5.48	2.62	462	7	lasso	0.21741	1.7e-07	2.68856	0.007176	Brain_Putamen_basal_ganglia	0.423311
RP11-481A20.11	8	11900000	11900000	0.245	rs4840584	3.76	rs4240678	0.0268	-4.27	-1.92	306	306	blup	0.071359	0.00278	2.6887	0.007173	Brain_Putamen_basal_ganglia	0.423311
RP3-462E2.5	12	112000000	112000000	0.16	rs593226	3.96	rs7294623	0.066121	-3.43	2.411	185	185	blup	0.0755	0.00719	-2.6891	0.007165	Brain_Spinal_cord_cervical_c-1	0.423311
SRP14	15	40300000	40300000	0.1805	rs10518679	3.41	rs8042947	0.038722	-5.45	3.028	443	7	lasso	0.07119	4.99e-09	-2.68792	0.00719	CMC.BRAIN.RNASEQ	0.423311
TEX264	3	51700000	51700000	0.0718	rs6445455	3.86	rs6775666	0.117	8.27	2.705	236	11	lasso	0.10231	4.7e-15	2.6893	0.00716	METSIM.ADIPOSE.RNASEQ	0.423311
CPVL	7	29000000	29200000	0.0938	rs10480076	3.08	rs245883	0.093422	7.4	-2.766	809	4	lasso	0.08888	3.21e-13	-2.68811	0.00719	METSIM.ADIPOSE.RNASEQ	0.423311
KIAA0513	16	85061375	85127836	0.1861	rs751339	-3.93	rs16975170	0.15	13.92	2.716	592	5	lasso	0.16841	1.05e-52	2.68811	0.00719	YFS.BLOOD.RNAARR	0.423311
GJC1	17	42875816	42908184	0.2792	rs1071682	2.94	rs2108393	0.305986	6.31	-2.696	384	6	lasso	0.28697	8.7e-11	-2.68657	0.007219	Brain_Cerebellar_Hemisphere	0.4235
RMI2	16	11343506	11445619	0.4483	rs415595	3.47	rs12599600	0.2075	-5.85	-2.615	513	5	lasso	0.39633	1.06e-13	2.686	0.00723	Brain_Hippocampus	0.4235
ATG10	5	81300000	81600000	0.2341	rs2055438	-3.04	rs11741303	0.13	-10.28	2.526	546	26	enet	0.29358	2.05e-44	-2.68623	0.00723	METSIM.ADIPOSE.RNASEQ	0.4235
OBFC2B	12	56600000	56600000	0.01119	rs10876882	3.21	rs12810816	-0.000634	-3.09	0.54	248	248	bslmm	0.00272	0.0363	-2.68674	0.00722	NTR.BLOOD.RNAARR	0.4235
LTBR	12	6480000	6500000	0.5148	rs11064157	3.73	rs2364480	0.210841	5.66	3.197	464	12	enet	0.21027	5.11e-08	2.68	0.00727	Brain_Cerebellar_Hemisphere	0.423533
PTBP3	9	115000000	115000000	0.2894	rs11789059	-3.51	rs1045976	-0.00818	3.32	-1.496	457	457	blup	0.06337	0.00278	-2.68391	0.00728	Brain_Cerebellar_Hemisphere	0.423533
ZNF142	2	220000000	220000000	0.404	rs933994	3.65	rs13014473	-0.00736	3.38	1.609	370	370	blup	0.04402	0.00971	2.6828	0.0073	Brain_Nucleus_accumbens_basal_ganglia	0.423533
NUP50	22	45559722	45583896	0.4286	rs5766188	-4.06	rs9615046	0.220095	-6.16	2.468	659	12	enet	0.25362	7.08e-10	-2.6844	0.00727	Brain_Nucleus_accumbens_basal_ganglia	0.423533
SEPSECS	4	25100000	25200000	0.418	rs16876601	3.23	rs11726511	-0.00829	3.03	0.142	548	548	blup	0.04652	0.0289	2.6855	0.00724	Brain_Spinal_cord_cervical_c-1	0.423533
TSFM	12	58200000	58200000	0.3043	rs12816521	4.81	rs11172335	0.177098	-5.81	-1.883	353	353	blup	0.1841	1.37e-08	2.6856	0.00724	Pituitary	0.423533
RP11-432J22.2	9	139000000	139000000	0.3377	rs7388909	-3.15	rs7019280	0.165132	5.44	-1.817	429	13	enet	0.16527	8.35e-08	-2.6848	0.00726	Pituitary	0.423533
DEGS1	1	224000000	224000000	0.2443	rs16844819	-3.86	rs3767732	0.155118	14.11	-2.595	342	29	enet	0.16	4.3e-50	-2.68363	0.007283	YFS.BLOOD.RNAARR	0.423533
SPTBN4	19	40972148	41082370	0.341	rs4332846	2.7	rs1165838	0.106043	4.69	2.642	380	4	lasso	0.10154	9.77e-05	2.68235	0.00731	Brain_Cortex	0.423752
CCDC67	11	93100000	93200000	0.535	rs2658767	-4.15	rs3019210	0.0487	-4.26	-3.068	437	29	enet	0.1168	0.000981	2.6822	0.00731	Brain_Spinal_cord_cervical_c-1	0.423752
APIP	11	34900000	34900000	0.8028	rs3751031	-4.21	rs1117050	0.558	8.12	1.965	689	67	enet	0.58626	5.35e-24	2.68077	0.00735	Brain_Frontal_Cortex_BA9	0.425263
GAR1	4	111000000	111000000	0.193	rs2346841	3.9	rs4698797	0.110774	-4.74	-2.9	403	4	lasso	0.0809	0.000216	2.67992	0.00736	Brain_Cerebellum	0.425538
NDUFB1	14	92600000	92600000	0.0809	rs709930	5.04	rs8004117	0.066924	9.39	2.155	525	525	bslmm	0.072957	1.86e-22	2.6801	0.00736	NTR.BLOOD.RNAARR	0.425538
ZNF682	19	20107867	20150315	0.3929	rs8106847	3.23	rs2110589	0.090883	5.07	2.191	268	268	blup	0.13013	2.22e-06	2.6799	0.00737	Pituitary	0.425771
AL049840.1	14	104000000	104000000	0.254	rs11160745	-3.55	rs10135248	0.129894	4.56	-2.542	351	351	blup	0.1232	2.7e-05	-2.6782	0.0074	Brain_Nucleus_accumbens_basal_ganglia	0.426739
CTD-3157E16.1	17	15691101	15691519	0.372	rs11078316	-2.92	rs2324027	0.29	-5.24	-2.686	332	6	lasso	0.26046	2.65e-07	2.6777	0.007412	Brain_Amygdala	0.427156
RP11-429J17.8	8	145000000	145000000	0.41	rs11786739	4.73	rs4074060	0.16542	5.38	1.85	298	6	lasso	0.11643	6.23e-05	2.67726	0.007423	Brain_Cerebellar_Hemisphere	0.427156
MSRA	8	9950000	10300000	0.02359	rs1962073	3.76	rs1962073	0.006	-5.11	3.764	833	833	blup	0.01351	2.35e-05	-2.67759	0.007415	NTR.BLOOD.RNAARR	0.427156
RP11-230C9.4	6	157000000	157000000	0.2919	rs6904955	3.31	rs4870483	0.2111	5.66	2.095	395	3	lasso	0.2237	1.47e-09	2.6765	0.00744	Brain_Caudate_basal_ganglia	0.427429
ZNF418	19	58433252	58446761	0.21626	rs4801481	2.49	rs10424113	0.0202	5.88	-1.117	465	465	bslmm	0.105705	1.06e-32	-2.67473	0.00748	YFS.BLOOD.RNAARR	0.428875
RP4-605O3.4	12	50500000	50600000	0.316	rs10876041	-3.21	rs7297421	0.161961	5.68	-1.539	311	311	blup	0.16925	7.62e-08	-2.67432	0.007488	Brain_Cerebellum	0.429175
CCDC127	5	197000	218000	0.1996	rs28416084	-2.94	rs9763161	0.058834	3.87	1.756	290	4	lasso	0.055283	0.00272	2.6741	0.00749	Brain_Caudate_basal_ganglia	0.429189
ERAP1	5	96100000	96100000	0.502	rs17401719	-3.48	rs1057569	0.265748	-6.25	-3.063	500	9	lasso	0.31811	1.52e-10	2.67301	0.007517	Brain_Hypothalamus	0.429697
BIN3	8	22500000	22500000	0.2394	rs1869	-3.4	rs10095121	0.143	5.48	2.935	515	5	lasso	0.1437	1.81e-06	2.67167	0.00755	Brain_Caudate_basal_ganglia	0.430504
NRG1	8	32400000	32600000	0.23391	rs2439305	-2.67	rs4733130	0.148	-13.72	-2.55	496	496	bslmm	0.1933	3.63e-60	2.669	0.007608	NTR.BLOOD.RNAARR	0.431491
AKR1C2	10	5030000	5060000	0.363	rs1904668	2.75	rs10904346	0.06101	4.07	2.444	651	5	lasso	0.11801	0.000141	2.6674	0.00764	Brain_Hippocampus	0.431565
RP11-738O11.13	11	55600000	55600000	0.239	rs1947923	-2.97	rs7112815	0.05016	4.11	1.67	407	407	blup	0.11972	0.000154	2.66765	0.00764	Brain_Hypothalamus	0.431565
FUT11	10	75500000	75500000	0.219	rs12256103	-4.22	rs10824031	0.040811	-3.34	-3.542	240	240	blup	0.0778	0.000801	2.66767	0.007638	Brain_Nucleus_accumbens_basal_ganglia	0.431565
FBXL18	7	5470000	5550000	0.3187	rs6463300	-3.59	rs10046576	0.183804	5.79	2.845	309	26	enet	0.19784	1.57e-08	2.6655	0.00769	Brain_Caudate_basal_ganglia	0.431824
CYP4A11	1	47400000	47400000	0.1512	rs863915	2.69	rs11211414	0.107	4.42	-2.442	377	4	lasso	0.05329	0.00237	-2.66543	0.00769	Brain_Cerebellum	0.431824
DHFRL1	3	93800000	93800000	0.0765	rs36017106	2.87	rs7615840	0.005107	4.04	2.654	194	194	bslmm	0.0172	0.00302	2.66637	0.007668	CMC.BRAIN.RNASEQ	0.431824
WFIKKN1	16	679239	684116	0.1843	rs1139897	-4.11	rs4984672	0.248	11.91	-2.655	449	11	lasso	0.254333	8.26e-38	-2.66608	0.007674	METSIM.ADIPOSE.RNASEQ	0.431824
ZNF660	3	44600000	44600000	0.3506	rs9873604	3.54	rs4234447	0.230518	5.61	2.664	316	8	lasso	0.23435	1.92e-08	2.6651	0.0077	Brain_Frontal_Cortex_BA9	0.431889
NOTCH2NL	1	145000000	145000000	0.0776	rs12124527	-2.34	rs7211	0.0262	4.2	-2.222	112	4	lasso	0.028493	0.000184	-2.66493	0.0077	CMC.BRAIN.RNASEQ	0.431889
PRSS51	8	10300000	10400000	0.371	rs1962073	3.76	rs9329221	-0.0124	3.6	2.301	710	710	blup	0.002269	0.281	2.66434	0.007714	Brain_Substantia_nigra	0.432376
PLXND1	3	129000000	129000000	0.27	rs6439205	3.07	rs11920368	0.012007	3.39	-1.827	297	6	lasso	0.0065	0.167	-2.66381	0.007726	Brain_Caudate_basal_ganglia	0.432849
CDC16	13	115000000	115000000	0.1845	rs2296970	3.31	rs9590405	0.274	12.45	2.172	209	18	enet	0.26099	6.63e-39	2.6628	0.00775	METSIM.ADIPOSE.RNASEQ	0.4331
TGM2	20	36756863	36794980	0.0928	rs1739644	3.29	rs7271155	0.04819	6.33	2.583	460	12	enet	0.06782	2.19e-10	2.66321	0.00774	METSIM.ADIPOSE.RNASEQ	0.4331
SPTBN5	15	42100000	42200000	0.451	rs776717	-2.66	rs1209334	0.198	-4.83	1.926	418	40	enet	0.24242	2.8e-08	-2.66114	0.00779	Brain_Hippocampus	0.433943
MST1	3	49700000	49700000	0.1583	rs2624834	3.46	rs4855852	0.050852	5.81	-2.478	314	314	blup	0.07212	3.96e-09	-2.6602	0.00781	CMC.BRAIN.RNASEQ	0.434066
STK17A	7	43600000	43700000	0.2031	rs17710630	-3.48	rs10245574	0.004138	3.55	-2.534	435	435	blup	0.01825	0.0639	-2.6599	0.00782	Brain_Cortex	0.434127
PPM1N	19	46000489	46005768	0.0625	rs3212964	3.14	rs1049698	0.00448	3.78	2.101	341	24	enet	0.032504	0.000518	2.65994	0.00782	GTEx.Whole_Blood	0.434127
FNBP1	9	133000000	133000000	0.02181	rs7870884	4.18	rs7044285	0.004898	-4.23	3.851	484	3	lasso	0.00992	0.000255	-2.6599	0.00782	NTR.BLOOD.RNAARR	0.434127
FAM27E3	9	67800000	67800000	0.0759	rs4308847	2.44	rs4308847	0.055	-3.41	2.443	3	2	enet	0.0663	0.00111	-2.65916	0.00783	Brain_Caudate_basal_ganglia	0.434287
FHIT	3	59700000	61200000	0.23819	rs17376767	-3.87	rs3772509	0.14	-13.37	2.311	1748	56	enet	0.17869	4.01e-56	-2.65939	0.007828	YFS.BLOOD.RNAARR	0.434287
SURF1	9	136000000	136000000	0.1884	rs7855466	-2.88	rs3124768	0.11822	-8.83	1.948	590	40	enet	0.19475	2.1e-28	-2.65793	0.00786	METSIM.ADIPOSE.RNASEQ	0.434765
PAXBP1-AS1	21	34100426	34115433	0.346	rs743328	3.46	rs2833886	-0.00672	-3.6	-0.667	476	476	blup	0.0457	0.00856	2.657	0.00788	Brain_Nucleus_accumbens_basal_ganglia	0.43518
MAP1LC3A	20	33134658	33148149	0.67	rs6059928	-3.46	rs6088525	0.004832	-3.38	2.556	303	21	enet	0.1158	0.00126	-2.65733	0.007876	Brain_Substantia_nigra	0.43518
BNIP3	10	134000000	134000000	0.02993	rs10430614	3.73	rs7085239	0.0109	-5.16	-1.751	492	492	bslmm	0.01889	5.61e-07	2.65715	0.00788	YFS.BLOOD.RNAARR	0.43518
COX14	12	50500000	50500000	0.124	rs10876041	-3.21	rs10876014	0.00312	3.07	2.79	309	309	blup	0.02181	0.0378	2.6571	0.007882	Brain_Cerebellum	0.435192
SUCNR1	3	152000000	152000000	0.426	rs1356806	2.57	rs2276765	-0.00709	-3.22	-1.328	403	403	blup	0.022387	0.0991	2.6561	0.007906	Brain_Substantia_nigra	0.43585
TOR1B	9	133000000	133000000	0.495	rs7870884	4.18	rs2274508	0.110219	4.37	1.534	483	8	lasso	0.20014	5.73e-07	2.6551	0.00793	Brain_Putamen_basal_ganglia	0.436558
RP11-73M18.9	14	104000000	104000000	0.359	rs11160745	-3.55	rs10134399	-0.01259	3.43	-2.437	349	349	blup	0.1275	0.000727	-2.6541	0.00795	Brain_Substantia_nigra	0.436969
TBCK	4	107000000	107000000	0.0484	rs13106209	2.88	rs13106209	0.041856	-4.94	2.877	438	5	lasso	0.036936	2.31e-05	-2.65428	0.00795	CMC.BRAIN.RNASEQ	0.436969
NPEPPS	17	45600308	45700642	0.297	rs16949318	3.32	rs4439799	0.07	-4.09	-2.431	363	363	blup	0.09705	0.00193	2.6537	0.007963	Brain_Amygdala	0.437443
HRNR	1	152000000	152000000	0.5254	rs3126091	4.11	rs10788826	0.305	-11.79	3.495	389	9	lasso	0.353282	9.83e-45	-2.65335	0.00797	CMC.BRAIN.RNASEQ	0.437477
FBXW8	12	117000000	117000000	0.2636	rs10047539	3.56	rs4767492	0.127697	5.05	2.415	453	4	lasso	0.10148	3e-05	2.65344	0.00797	Pituitary	0.437477
KB-208E9.1	22	23923067	23926046	0.508	rs17542290	3.47	rs12157657	0.147412	-4.78	-2.51	466	10	lasso	0.21827	6.56e-08	2.65244	0.00799	Brain_Frontal_Cortex_BA9	0.437983
CHST13	3	126000000	126000000	0.1926	rs11918048	2.94	rs9813564	0.180038	-5.53	-2.647	535	4	lasso	0.15957	1.43e-07	2.65234	0.007994	Pituitary	0.438104
LOC728730	2	39700000	39800000	0.1871	rs10180761	-2.83	rs10180761	0.086127	-6.96	-2.829	429	4	lasso	0.089827	4.68e-11	2.65196	0.008003	CMC.BRAIN.RNASEQ	0.438203
POMZP3	7	76200000	76300000	0.662	rs4090467	-2.632	rs11505688	0.441116	-7.27	-2.547	160	16	lasso	0.4547	4.06e-16	2.6509	0.00803	Brain_Hippocampus	0.43909
DBIL5P	17	656017	658576	0.27	rs12949506	2.63	rs910924	0.029517	-4.08	2.331	394	3	lasso	0.06	0.00132	-2.6505	0.008036	Brain_Cerebellum	0.439178
CACNG1	17	65040706	65052909	0.338	rs11652752	4.16	rs6504480	0.0428	-3.98	0.484	508	508	blup	0.03973	0.0176	-2.65054	0.008036	Brain_Frontal_Cortex_BA9	0.439178
RP11-347I19.8	12	122000000	122000000	0.499	rs2272133	3.7	rs895951	0.272136	-6.73	-2.748	338	5	enet	0.26561	5.62e-12	2.65027	0.008043	Brain_Cerebellum	0.439298
AASDH	4	57200000	57300000	0.1344	rs13102012	2.8	rs6554347	0.06995	5.06	2.613	444	3	lasso	0.049626	2.18e-05	2.6498	0.00805	GTEx.Whole_Blood	0.439298
RP11-1094H24.4	17	48127713	48133103	0.4816	rs271657	-2.7	rs17774763	0.020942	3.9	-2.169	422	28	enet	0.1964	1.52e-07	-2.64886	0.008076	Brain_Cerebellar_Hemisphere	0.440027
RMI1	9	86600000	86600000	0.0651	rs2118168	2.99	rs3180887	0.056479	-5.57	2.334	521	3	lasso	0.05769	1.41e-07	-2.6482	0.00809	CMC.BRAIN.RNASEQ	0.440299
MESDC2	15	81200000	81300000	0.273	rs7178551	3.67	rs2903448	0.129419	4.61	3.047	463	27	enet	0.127796	1.23e-05	2.64769	0.0081	Brain_Cortex	0.440352
ATG10	5	81300000	81600000	0.451	rs11740142	3.04	rs150934	0.13746	4.36	-1.545	391	9	lasso	0.1664	5.21e-05	-2.6463	0.00814	Brain_Amygdala	0.440465
RHOF	12	122000000	122000000	0.2066	rs2272133	3.7	rs1795963	0.088799	-4.3	-1.993	337	4	lasso	0.11221	8.46e-05	2.65	0.00814	Brain_Cerebellar_Hemisphere	0.440465
DECR2	16	451826	462487	0.476	rs1139897	-4.11	rs3743890	0.15154	5.45	-1.781	391	7	lasso	0.35417	1.88e-13	-2.6465	0.00813	Brain_Cerebellar_Hemisphere	0.440465
IGSF10	3	151000000	151000000	0.0839	rs41399847	2.69	rs6792286	0.017565	4.49	1.96	484	484	blup	0.03775	1.89e-05	2.64682	0.008125	CMC.BRAIN.RNASEQ	0.440465
RNF130	5	179000000	179000000	0.0528	rs6862387	-3.42	rs6894296	0.0303	-4.75	-2.426	485	5	lasso	0.02344	0.000159	2.6473	0.00811	METSIM.ADIPOSE.RNASEQ	0.440465
SCCPDH	1	247000000	247000000	0.03591	rs6426317	-3.4	rs10802440	0.0158	-5.5	-2.201	450	6	lasso	0.016125	4.18e-06	2.6465	0.008133	NTR.BLOOD.RNAARR	0.440465
RP13-98N21.2	15	82900000	82900000	0.596	rs1972460	-4.27	rs8033050	0.188	5.28	2.908	150	8	lasso	0.18424	1.72e-06	2.64579	0.00815	Brain_Hippocampus	0.440517
CTSB	8	11700000	11700000	0.0792	rs4840584	3.76	rs1293322	0.012615	4.63	-2.493	429	429	bslmm	0.02646	6.32e-05	-2.64585	0.008149	METSIM.ADIPOSE.RNASEQ	0.440517
NARS2	11	78100000	78300000	0.5107	rs665278	-3.95	rs10793334	0.238	-6.03	2.503	455	5	lasso	0.21515	8.31e-08	-2.64529	0.00816	Brain_Frontal_Cortex_BA9	0.440765
HMGB3P5	10	112000000	112000000	0.314	rs10509925	-3.23	rs7072547	0.04515	3.73	-0.718	425	425	blup	0.048759	0.0127	-2.6441	0.00819	Brain_Hypothalamus	0.441115
TP73-AS1	1	3650000	3660000	0.1421	rs4128222	2.63	rs2298222	0.0523	5.92	-1.956	460	4	lasso	0.062424	4.38e-08	-2.64436	0.008185	CMC.BRAIN.RNASEQ	0.441115
ERAP1	5	96100000	96100000	0.778	rs17401719	-3.48	rs1057569	0.338	-5.52	-3.063	501	16	lasso	0.45168	7.2e-12	2.64341	0.008208	Brain_Substantia_nigra	0.441413
PADI4	1	17600000	17700000	0.507	rs733785	3.71	rs2240335	0.317525	6.01	-2.609	462	6	lasso	0.28469	1.66e-09	-2.64159	0.00825	Brain_Anterior_cingulate_cortex_BA24	0.441958
SLC33A1	3	156000000	156000000	0.1573	rs358742	2.61	rs183088	0.010604	-4.08	1.11	342	342	blup	0.07739	0.000826	-2.64192	0.00824	Brain_Nucleus_accumbens_basal_ganglia	0.441958
TYRP1	9	12700000	12700000	0.1286	rs946452	3.75	rs11791497	0.029426	-5.91	1.612	562	19	enet	0.07492	1.97e-09	-2.6415	0.00826	CMC.BRAIN.RNASEQ	0.441958
GAR1	4	111000000	111000000	0.01564	rs2346841	3.9	rs11721403	0.0042	-3.94	-2.716	400	400	bslmm	0.00367	0.0183	2.64145	0.008255	NTR.BLOOD.RNAARR	0.441958
PIWIL2	8	22100000	22200000	0.523	rs1869	-3.4	rs6557952	0.29597	-6.16	2.149	481	5	lasso	0.3449	1.79e-11	-2.641	0.00827	Brain_Hypothalamus	0.442008
SNRNP25	16	103010	107669	0.0618	rs8051004	-3.34	rs216596	0.0516	8.24	1.733	208	6	lasso	0.063	8.14e-20	2.641	0.00827	YFS.BLOOD.RNAARR	0.442008
NT5C3B	17	39981335	39992523	0.303	rs4796750	-3.37	rs8073219	0.283367	7.08	-2.715	408	2	lasso	0.282	5.93e-13	-2.64073	0.008273	Pituitary	0.442072
C6orf106	6	34600000	34700000	0.33	rs4713808	3.45	rs2814943	0.084433	4.83	2.123	341	341	blup	0.15249	2.84e-06	2.6404	0.00828	Brain_Nucleus_accumbens_basal_ganglia	0.442155
RP11-536K7.3	10	5980000	5990000	0.769	rs4750195	3.11	rs11256474	0.001743	3.85	-0.397	722	17	lasso	0.13577	0.000491	-2.6403	0.00828	Brain_Substantia_nigra	0.442155
TXNRD2	22	19863040	19921049	0.359	rs175207	3.43	rs17534001	0.047355	-4.29	1.155	523	6	lasso	0.15061	3.32e-07	-2.6403	0.008283	Pituitary	0.442219
TMOD1	9	100000000	100000000	0.0359	rs12342709	2.98	rs2808672	0.037624	-4.97	2.45	412	12	enet	0.02924	2.72e-05	-2.64	0.00829	METSIM.ADIPOSE.RNASEQ	0.442302
PROM2	2	95900000	96000000	0.27	rs7586229	-2.97	rs2320619	0.064788	-4.16	-2.464	120	5	lasso	0.16005	0.000116	2.6397	0.0083	Brain_Spinal_cord_cervical_c-1	0.442642
WIPI2	7	5230000	5270000	0.30797	rs6463300	-3.59	rs12472	0.215	16.52	2.462	332	46	enet	0.25601	2.83e-83	2.6396	0.0083	YFS.BLOOD.RNAARR	0.442642
ELOF1	19	11661962	11670051	0.28802	rs12984574	2.83	rs8606	0.193	15.73	2.13	357	4	lasso	0.21528	1.21e-68	2.63877	0.00832	YFS.BLOOD.RNAARR	0.442837
POMZP3	7	76200000	76300000	0.8083	rs4090467	-2.63	rs11505688	0.462249	-8.23	-2.547	161	7	lasso	0.59229	1.78e-29	2.6368	0.00837	Brain_Caudate_basal_ganglia	0.443081
QSOX1	1	180000000	180000000	0.334	rs10798741	-3.46	rs3753812	0.144	5.08	-2.137	484	484	blup	0.166828	1.48e-06	-2.6368	0.00837	Brain_Cerebellar_Hemisphere	0.443081
DEPDC1B	5	59900000	60000000	0.2371	rs6896680	2.96	rs6896680	0.0689	-5.08	2.962	319	319	blup	0.134228	1.91e-06	-2.63678	0.00837	Brain_Cerebellum	0.443081
SNHG17	20	37049235	37063996	0.637	rs1739644	3.27	rs1739652	0.451171	7.23	2.997	478	8	lasso	0.4943	6.68e-18	2.63799	0.00834	Brain_Hippocampus	0.443081
MIS12	17	5389605	5394134	0.18134	rs9902174	-3.98	rs8081387	0.099359	11.51	-3.162	509	18	enet	0.1637	3.75e-51	-2.6369	0.00837	YFS.BLOOD.RNAARR	0.443081
RP11-298D21.1	16	83754724	83806541	0.4118	rs12148952	2.56	rs10514598	0.045953	4.36	-1.916	933	933	blup	0.03526	0.014	-2.63594	0.00839	Brain_Caudate_basal_ganglia	0.443082
RP11-803B1.8	3	75500000	75500000	0.2109	rs13083349	3.09	rs6762424	0.0711	-4.11	1.476	148	4	lasso	0.0685	0.000634	-2.63625	0.008383	Brain_Cerebellum	0.443082
JAKMIP3	10	134000000	134000000	0.668	rs10430614	3.73	rs11592585	0.31808	6.05	2.562	492	31	enet	0.43018	4.5e-15	2.636	0.00839	Brain_Hippocampus	0.443082
POMZP3	7	76200000	76300000	0.7408	rs4090467	-2.63	rs11505688	0.487062	-7.88	-2.547	161	23	enet	0.587457	1.98e-25	2.6356	0.0084	Brain_Cerebellar_Hemisphere	0.44328
ALKBH5	17	18086392	18113268	0.0993	rs1378601	-2.87	rs860568	0.084186	3.75	2.673	307	2	lasso	0.048729	0.00685	2.63425	0.008432	Brain_Nucleus_accumbens_basal_ganglia	0.444339
EIF1AD	11	65800000	65800000	0.0881	rs3814739	3.19	rs507672	0.053184	-5.76	-2.767	345	13	enet	0.06432	2.74e-08	2.63293	0.008465	CMC.BRAIN.RNASEQ	0.445116
PDXDC2P	16	70023988	70099851	0.3283	rs17299478	-2.55	rs4985488	0.13806	4.59	1.924	187	30	enet	0.152427	8.55e-07	2.63187	0.00849	Brain_Caudate_basal_ganglia	0.445331
AKAP6	14	32800000	33300000	0.2892	rs12886280	-3.72	rs1295912	0.0138	-3.41	-1.524	567	567	blup	0.06551	0.000737	2.63254	0.00848	Pituitary	0.445331
CLEC18C	16	70207352	70220798	0.1379	rs17299478	-2.55	rs8048678	-0.006108	-3.59	2.308	186	14	enet	0.037062	0.0121	-2.63152	0.0085	Brain_Caudate_basal_ganglia	0.445516
JAKMIP3	10	134000000	134000000	0.665	rs10430614	3.73	rs7096456	0.37234	6.89	2.874	491	5	lasso	0.42886	9.02e-15	2.6312	0.00851	Brain_Anterior_cingulate_cortex_BA24	0.445848
RP11-62H7.2	8	8820000	8840000	0.5477	rs17663167	3.69	rs6981573	0.264848	6	2.654	716	16	enet	0.179598	3.35e-07	2.6309	0.008515	Brain_Nucleus_accumbens_basal_ganglia	0.446014
TRPV6	7	143000000	143000000	0.1252	rs1964986	-3.96	rs7789029	0.047022	5.88	2.963	376	376	bslmm	0.06395	7.18e-10	2.63086	0.00852	METSIM.ADIPOSE.RNASEQ	0.446085
DGKQ	4	953000	981000	0.378	rs12646225	3.46	rs11248060	0.13304	-4.91	2.385	399	8	lasso	0.12042	5.4e-06	-2.6304	0.008529	Pituitary	0.446086
SURF1	9	136000000	136000000	0.7547	rs7855466	-2.88	rs3124768	0.19	-6.69	1.948	603	28	enet	0.41211	3.75e-15	-2.6301	0.00854	Brain_Frontal_Cortex_BA9	0.446174
TBC1D15	12	72200000	72300000	0.1429	rs11178918	4.36	rs7969261	0.123	13.02	2.481	422	9	lasso	0.15843	2e-49	2.62935	0.00855	YFS.BLOOD.RNAARR	0.446219
MYO15A	17	18012020	18083116	0.4945	rs1378601	-2.87	rs860568	0.335929	6.88	2.673	326	20	enet	0.33228	1.48e-12	2.6264	0.008629	Brain_Cerebellar_Hemisphere	0.447851
SF3A3	1	38400000	38500000	0.1751	rs11208800	2.63	rs4072980	0.0301	4.09	1.883	470	7	lasso	0.064326	0.00131	2.62624	0.008633	Brain_Caudate_basal_ganglia	0.447963
GGNBP2	17	34900737	34946278	0.3281	rs9906189	-4.52	rs9906189	0.1	-4.96	-4.519	321	321	blup	0.15308	8.08e-07	2.6258	0.008645	Brain_Caudate_basal_ganglia	0.448395
MYO15A	17	18012020	18083116	0.235	rs1378601	-2.87	rs8071834	0.130327	-4.88	-2.613	326	5	lasso	0.08838	0.000942	2.62577	0.00865	Brain_Hippocampus	0.448559
RP11-429J17.8	8	145000000	145000000	0.4816	rs11786739	4.73	rs7831467	0.365842	7.58	2.684	298	5	lasso	0.363872	9.44e-17	2.6247	0.008672	Brain_Cerebellum	0.449318
LYRM1	16	20911190	20936328	0.17	rs6497497	2.98	rs5715	-0.002528	3.61	1.766	335	335	blup	0.02844	0.0339	2.6238	0.00869	Brain_Cerebellar_Hemisphere	0.449809
TECPR2	14	103000000	103000000	0.265	rs10133094	-3.15	rs7012	0.05388	3.73	1.004	331	331	blup	0.06171	0.00114	2.62256	0.00873	Brain_Cerebellum	0.449809
RP11-62H7.2	8	8820000	8840000	0.215	rs17663167	3.69	rs13259143	0.22151	5.65	2.921	714	23	enet	0.2598	7.76e-09	2.6215	0.00876	Brain_Hippocampus	0.449809
BIN3	8	22500000	22500000	0.187	rs1869	-3.4	rs13264187	0.06109	3.82	2.814	515	4	lasso	0.0323	0.0354	2.6233	0.00871	Brain_Hypothalamus	0.449809
C5orf63	5	126000000	126000000	0.244	rs152121	3.39	rs970546	0.020546	-3.26	2.231	353	353	blup	0.002824	0.255	-2.62086	0.00877	Brain_Putamen_basal_ganglia	0.449809
POMZP3	7	76200000	76300000	0.781	rs4090467	-2.63	rs11505688	0.25193	-5.47	-2.547	161	13	lasso	0.57941	6.31e-17	2.6207	0.00877	Brain_Spinal_cord_cervical_c-1	0.449809
ITSN2	2	24400000	24600000	0.01554	rs6746005	3.27	rs934611	-0.000788	-3.06	1.332	345	345	bslmm	0.006302	0.00293	-2.6208	0.00877	NTR.BLOOD.RNAARR	0.449809
RP13-98N21.2	15	82900000	82900000	0.518	rs1972460	-4.27	rs8033050	0.539609	7.62	2.908	150	3	lasso	0.5325	2e-19	2.6193	0.00881	Brain_Anterior_cingulate_cortex_BA24	0.450535
KLHL1	13	70300000	70700000	0.17	rs12583232	3.23	rs9572346	0.05892	4.13	-1.538	483	483	blup	0.03358	0.0161	-2.61888	0.00882	Brain_Caudate_basal_ganglia	0.450668
LINC00610	11	36300000	36300000	0.4239	rs10400279	-3.5	rs10836531	0.0743	4.56	0.853	606	24	enet	0.201271	2.56e-09	2.61894	0.00882	Pituitary	0.450668
ST3GAL6-AS1	3	98400000	98500000	0.521	rs828598	3.56	rs4857414	0.34507	-5.77	-2.447	392	25	enet	0.23907	9.25e-07	2.6155	0.008911	Brain_Amygdala	0.450785
LRRN2	1	205000000	205000000	0.3695	rs2802822	4.32	rs11240325	-0.00708	-3.47	-3.127	623	623	blup	0.11863	1.5e-05	2.6166	0.008881	Brain_Caudate_basal_ganglia	0.450785
CYP4A11	1	47400000	47400000	0.1313	rs863915	2.69	rs12040022	0.0494	3.96	-1.954	377	377	blup	0.063454	0.0014	-2.61615	0.008893	Brain_Caudate_basal_ganglia	0.450785
SMCP	1	153000000	153000000	0.528	rs11586024	2.95	rs1888964	0.387	-7.28	1.567	523	523	blup	0.383862	1.03e-14	-2.61556	0.00891	Brain_Cerebellar_Hemisphere	0.450785
SCN11A	3	38900000	39000000	0.2322	rs13062806	-3.39	rs7630022	0.014613	4.15	-2.468	470	5	lasso	0.02405	0.0469	-2.61555	0.008908	Brain_Cerebellar_Hemisphere	0.450785
SIGLEC9	19	51628165	51639908	0.475	rs8182477	3.3	rs10405562	0.14	4.72	-2.485	620	13	lasso	0.094017	6.84e-05	-2.6159	0.0089	Brain_Cerebellum	0.450785
KRT18P4	20	48573282	48574569	0.13	rs2038127	4.51	rs4810997	0.100956	-4.29	-2.666	465	3	lasso	0.02914	0.0196	2.61575	0.0089	Brain_Cerebellum	0.450785
CELF3	1	152000000	152000000	0.456	rs4845742	3.93	rs6701385	0.07997	3.86	0.524	335	335	blup	0.10577	0.00031	2.61808	0.008843	Brain_Hippocampus	0.450785
CTSF	11	66300000	66300000	0.162	rs3814739	3.19	rs11822028	0.047692	4.39	-1.204	255	255	blup	0.08924	0.000343	-2.616	0.0089	Brain_Nucleus_accumbens_basal_ganglia	0.450785
TNFRSF25	1	6520000	6530000	0.09	rs4908554	3.82	rs4908554	0.0316	4.68	3.816	416	22	enet	0.058825	1.07e-07	2.61794	0.008846	CMC.BRAIN.RNASEQ	0.450785
GPR180	13	95300000	95300000	0.04838	rs12853981	2.99	rs9524555	0.0353	-6.88	2.635	650	3	lasso	0.03469	2.15e-11	-2.6166	0.00888	NTR.BLOOD.RNAARR	0.450785
C16orf13	16	684428	686366	0.01705	rs1139897	-4.11	rs7203312	0.0124	-5.04	0.748	349	2	lasso	0.0152	7.7e-06	-2.6167	0.00888	NTR.BLOOD.RNAARR	0.450785
TOR1A	9	133000000	133000000	0.04137	rs7870884	4.18	rs7025992	0.032314	-7.09	2.653	475	4	lasso	0.04047	4.79e-13	-2.6156	0.00891	NTR.BLOOD.RNAARR	0.450785
DDIT3	12	57900000	57900000	0.02527	rs12322482	4.46	rs703835	0.00916	4.61	1.107	333	15	enet	0.01916	4.71e-07	2.61547	0.00891	YFS.BLOOD.RNAARR	0.450785
SH3YL1	2	218000	266000	0.4834	rs12714409	-2.68	rs7605824	0.399	-22.54	-2.42	364	100	enet	0.460147	3.18e-171	2.61535	0.008914	YFS.BLOOD.RNAARR	0.450844
SYTL1	1	27700000	27700000	0.4035	rs11586015	2.53	rs35659744	0.0692	-4.61	-1.641	234	27	enet	0.18398	1.9e-08	2.61522	0.00892	Brain_Cerebellum	0.451054
KCTD21-AS1	11	77900000	77900000	0.2841	rs665278	-3.95	rs10793289	0.065961	-4.95	1.398	343	12	enet	0.11651	1.79e-05	-2.61445	0.00894	Brain_Caudate_basal_ganglia	0.451057
ZNF682	19	20107867	20150315	0.22	rs8106847	3.23	rs2286923	0.149	5.08	2.667	268	3	lasso	0.131207	5.22e-06	2.6134	0.00896	Brain_Caudate_basal_ganglia	0.451057
LINC00638	14	105000000	105000000	0.301	rs3809454	3.24	rs4264331	-0.00814	-2.88	2.879	360	359	blup	-0.00198	0.386	-2.6139	0.00895	Brain_Cerebellar_Hemisphere	0.451057
RPS26	12	56400000	56400000	0.813	rs10876882	3.21	rs10876870	0.618305	8.64	2.671	291	11	lasso	0.68187	1.36e-30	2.6132	0.00897	Brain_Frontal_Cortex_BA9	0.451057
RP11-62H7.2	8	8820000	8840000	0.327	rs17663167	3.69	rs4841071	0.043309	4.22	1.83	716	6	lasso	0.047334	0.0105	2.6138	0.008954	Brain_Frontal_Cortex_BA9	0.451057
STUB1	16	730224	731603	0.2996	rs1139897	-4.11	rs2407084	0.08453	3.61	-0.444	452	452	blup	0.03376	0.0305	-2.6145	0.00894	Brain_Hippocampus	0.451057
CAMSAP1	9	139000000	139000000	0.2758	rs7388909	-3.15	rs7021888	0.01935	-3.49	-2.58	428	428	blup	0.07999	0.00161	2.61409	0.00895	Brain_Hippocampus	0.451057
CCDC171	9	15600000	16100000	0.2566	rs10810369	-4.19	rs1539172	0.149883	-4.96	-2.581	455	22	enet	0.111943	0.000252	2.61353	0.008961	Brain_Hypothalamus	0.451057
ZKSCAN5	7	99100000	99100000	0.386	rs17161669	2.92	rs3843540	0.04444	3.72	2.311	314	313	blup	0.1258	0.000633	2.61465	0.00893	Brain_Spinal_cord_cervical_c-1	0.451057
RPF2	6	111000000	111000000	0.2129	rs13202203	2.94	rs12527783	0.139	-8.07	2.647	334	2	lasso	0.13162	9.98e-16	-2.6131	0.00897	CMC.BRAIN.RNASEQ	0.451057
RAPGEF3	12	48100000	48200000	0.2741	rs7958245	3.13	rs12422983	0.237747	6.18	-2.093	539	24	enet	0.22193	3.25e-10	-2.61423	0.00894	Pituitary	0.451057
RP11-536I6.2	3	14300000	14300000	0.5	rs9863149	-4	rs9854340	0.123719	-5.37	2.607	576	16	lasso	0.12068	5.27e-06	-2.61397	0.00895	Pituitary	0.451057
SOX15	17	7491497	7493488	0.0446	rs9902027	-3.17	rs9912001	0.0121	-4.12	-2.649	478	3	lasso	0.0085	0.0279	2.61271	0.008983	CMC.BRAIN.RNASEQ	0.451575
AASDH	4	57200000	57300000	0.337	rs13102012	2.8	rs6554347	0.256003	6.35	2.613	446	9	enet	0.23376	9.76e-11	2.6127	0.008984	Pituitary	0.451575
RAB5C	17	40276994	40307016	0.161	rs4796750	-3.37	rs9895297	-0.00957	3.29	0.409	320	320	blup	0.01147	0.161	2.612	0.009002	Brain_Amygdala	0.451672
DGKQ	4	953000	981000	0.3168	rs12646225	3.46	rs13142985	0.03728	4.51	0.468	399	399	blup	0.1308	5.4e-06	2.61157	0.00901	Brain_Caudate_basal_ganglia	0.451672
RGS17	6	153000000	153000000	0.3683	rs1110227	3.5	rs6557273	0.10261	-4.2	3.088	535	535	blup	0.10333	3.01e-05	-2.61201	0.009001	Brain_Cerebellum	0.451672
RP11-430B1.2	15	52500000	52500000	0.359	rs2398	-3	rs4776010	0.186501	-5.81	-2.381	399	11	enet	0.17897	3.52e-07	2.6119	0.009	Brain_Nucleus_accumbens_basal_ganglia	0.451672
ZNF600	19	53267448	53290044	0.3206	rs10401828	-2.73	rs10417895	-0.003671	-3.66	-1.536	474	7	lasso	0.03403	0.012	2.6117	0.00901	Pituitary	0.451672
MFSD10	4	2930000	2940000	0.163	rs1709003	-3.87	rs1024323	0.050284	-4.16	1.212	378	378	blup	0.04625	0.00438	-2.61135	0.00902	Brain_Cerebellum	0.451783
POMZP3	7	76200000	76300000	0.739	rs4090467	-2.63	rs11505688	0.54167	-8.28	-2.547	161	21	enet	0.61346	1.05e-25	2.61044	0.00904	Brain_Frontal_Cortex_BA9	0.451783
LRRC19	9	27000000	27000000	0.707	rs895021	10.84	rs4601425	0.042523	-4.3	-0.015	651	651	blup	0.09757	0.000524	-2.6111	0.00903	Brain_Putamen_basal_ganglia	0.451783
FBXL12	19	9920943	9938492	0.2118	rs1077220	-3.16	rs12983510	0.04	-3.89	1.748	358	5	lasso	0.04118	0.00635	-2.6104	0.00904	Pituitary	0.451783
TJAP1	6	43400000	43500000	0.1968	rs9333555	-2.66	rs17287935	0.15462	5.39	-2.603	426	5	lasso	0.156436	1.92e-07	-2.61075	0.00903	Pituitary	0.451783
AP3B2	15	83300000	83400000	0.244	rs13329195	-4.1	rs8040488	0.138305	5.12	-2.61	235	1	lasso	0.129952	2.32e-05	-2.61	0.009054	Brain_Cerebellar_Hemisphere	0.451986
RP11-458D21.1	1	145000000	145000000	0.2153	rs6669494	-2.28	rs6424377	0.0334	-3.9	-2.239	112	9	enet	0.067164	0.0014	2.61	0.009056	Brain_Cortex	0.451986
RPP25L	9	34600000	34600000	0.4305	rs2275003	-3.05	rs2772559	0.00762	3.78	1.149	359	359	blup	0.08752	0.000704	2.6094	0.00907	Brain_Frontal_Cortex_BA9	0.451986
CRYGA	2	209000000	209000000	0.29	rs10932209	3.44	rs13392731	0.054577	-3.81	-0.55	377	377	blup	0.122337	0.000106	2.60933	0.00907	Brain_Putamen_basal_ganglia	0.451986
TRAPPC12-AS1	2	3490000	3490000	0.475	rs11885038	3.35	rs4535074	0.170683	-4.91	-2.164	566	7	lasso	0.110131	0.000234	2.60932	0.00907	Brain_Putamen_basal_ganglia	0.451986
PIWIL2	8	22100000	22200000	0.564	rs1869	-3.4	rs11773956	0.205419	4.79	-2.304	480	6	lasso	0.23114	2.89e-06	-2.6095	0.00907	Brain_Spinal_cord_cervical_c-1	0.451986
GCM2	6	10900000	10900000	0.2225	rs9366663	-3.28	rs4712983	0.008146	3.92	-1.284	470	31	enet	0.0297	0.031	-2.60903	0.00908	Brain_Cerebellar_Hemisphere	0.452115
LOC100508121	16	765112	767478	0.01583	rs1139897	-4.11	rs4589552	0.0126	4.24	-2.371	322	2	lasso	0.00984	0.00027	-2.6086	0.00909	NTR.BLOOD.RNAARR	0.452478
BIRC6	2	32600000	32800000	0.01952	rs6737916	-3.7	rs10181198	0.000232	-3.84	2.595	458	458	blup	0.002952	0.0297	-2.6086	0.009091	YFS.BLOOD.RNAARR	0.452478
CLVS2	6	123000000	123000000	0.301	rs2316962	3.32	rs1121941	-0.007454	-3.61	0.421	426	426	blup	0.054638	0.00368	-2.6083	0.0091	Brain_Cortex	0.452557
ZNF682	19	20107867	20150315	0.271	rs8106847	3.23	rs2286923	0.108	4.97	2.667	268	268	blup	0.13396	1.73e-05	2.60598	0.00916	Brain_Cerebellar_Hemisphere	0.453691
ST6GALNAC2	17	74561461	74583038	0.205	rs12452891	3.21	rs4647887	-0.002816	4.31	-0.929	502	28	enet	0.065581	1.13e-06	-2.6061	0.009158	GTEx.Whole_Blood	0.453691
C19orf66	19	10196806	10203921	0.293	rs1077220	-3.16	rs17697965	0.045002	-3.96	-2.226	363	9	lasso	0.10111	0.000418	2.60537	0.00918	Brain_Hippocampus	0.454135
MINA	3	97700000	97700000	0.01858	rs2279897	3.09	rs17374916	0.019	5.15	2.956	377	4	lasso	0.01734	1.57e-06	2.60521	0.009182	YFS.BLOOD.RNAARR	0.454135
MAP2K5	15	67800000	68100000	0.0711	rs17244601	2.95	rs7169086	0.05276	-5.98	-2.515	474	19	enet	0.05948	2.81e-09	2.60487	0.009191	METSIM.ADIPOSE.RNASEQ	0.454304
GGNBP2	17	34900737	34946278	0.259	rs9906189	-4.52	rs36088009	-0.007215	3.64	0.731	321	321	blup	0.08532	0.00114	2.60436	0.0092	Brain_Hippocampus	0.454632
CYP4A22	1	47600000	47600000	0.44	rs2457057	3.33	rs11211464	-0.012061	-3.41	-2.136	419	419	blup	0.02147	0.104	2.6043	0.00921	Brain_Substantia_nigra	0.454632
MGMT	10	131000000	132000000	0.611	rs3858300	3.14	rs12243040	0.284067	-5.13	1.94	596	6	lasso	0.30479	8.01e-08	-2.6036	0.00922	Brain_Substantia_nigra	0.454632
AP3B2	15	83300000	83400000	0.1564	rs13329195	-4.1	rs8040488	0.096411	6.93	-2.61	236	236	bslmm	0.09297	2.11e-11	-2.60369	0.00922	CMC.BRAIN.RNASEQ	0.454632
GINS4	8	41400000	41400000	0.0345	rs537519	3.97	rs12549294	0.020501	4.48	2.238	438	10	enet	0.05235	5.26e-07	2.60295	0.00924	CMC.BRAIN.RNASEQ	0.455115
ZNF843	16	31445569	31454346	0.5129	rs2454909	2.68	rs8045738	0.35084	-7.36	2.441	276	4	lasso	0.34074	1.45e-15	-2.60244	0.009256	Brain_Cerebellum	0.455407
LINC00032	9	27200000	27300000	0.505	rs3849943	11.41	rs10081660	-0.0085	3.28	1.555	628	628	blup	0.10742	0.00155	2.6025	0.00926	Brain_Spinal_cord_cervical_c-1	0.455407
GPR180	13	95300000	95300000	0.104	rs12853981	2.99	rs9524555	0.09812	-6.76	2.635	647	2	lasso	0.09712	7.39e-12	-2.6022	0.00926	CMC.BRAIN.RNASEQ	0.455407
LINC00343	13	106000000	106000000	0.425	rs3015363	3.61	rs9301060	-0.00446	4.02	1.403	673	673	blup	0.12894	4.16e-05	2.6017	0.00928	Brain_Frontal_Cortex_BA9	0.455748
RP11-326I11.4	4	185000000	185000000	0.2085	rs4862411	3.2	rs13111483	0.162	9.67	2.533	587	4	lasso	0.18457	7.27e-27	2.60108	0.00929	METSIM.ADIPOSE.RNASEQ	0.455963
NME9	3	138000000	138000000	0.212	rs7638688	-2.99	rs3856633	0.176188	-5.22	-2.601	306	1	lasso	0.12656	1.36e-05	2.601	0.009295	Brain_Cortex	0.455995
RPS26	12	56400000	56400000	0.2974	rs10876882	3.21	rs11171739	0.401	15.16	2.791	286	5	lasso	0.40749	7.23e-66	2.60069	0.0093	METSIM.ADIPOSE.RNASEQ	0.455995
TRIM65	17	73876416	73893084	0.42	rs7370	-4	rs9902371	0.0853	4.81	-2.466	390	390	blup	0.1574	5.65e-06	-2.6003	0.009314	Brain_Frontal_Cortex_BA9	0.456223
GLB1L2	11	134000000	134000000	0.0969	rs2250123	-3.25	rs1146188	0.044131	-5.27	-1.49	632	22	enet	0.03731	2.36e-06	2.59972	0.00933	METSIM.ADIPOSE.RNASEQ	0.456274
C16orf13	16	684429	686358	0.2784	rs1139897	-4.11	rs763144	0.02065	-3.62	2.348	466	466	blup	0.03032	0.0381	-2.5995	0.00934	Brain_Hippocampus	0.456306
NCOA6	20	33284722	33413452	0.1732	rs6059928	-3.46	rs6059916	0.10263	4.76	-3.417	347	9	enet	0.11448	7.17e-05	-2.5985	0.00936	Brain_Cerebellar_Hemisphere	0.4566
INF2	14	105000000	105000000	0.1374	rs12432802	3.07	rs10133301	0.035655	-4.91	-1.999	349	4	lasso	0.049596	2.19e-05	2.5989	0.00935	GTEx.Whole_Blood	0.4566
MADD	11	47300000	47400000	0.309	rs7126210	2.75	rs753992	0.01188	-4.1	1.694	302	26	enet	0.0771	0.00665	-2.598	0.00938	Brain_Spinal_cord_cervical_c-1	0.456979
ARMC2	6	109000000	109000000	0.5706	rs566575	-3.74	rs2806352	0.296397	7.95	2.303	388	6	lasso	0.39851	6.1e-19	2.59776	0.00938	Pituitary	0.456979
MYADM	19	54369477	54379691	0.334	rs7255328	3.05	rs40168	0.0053	-3.4	-0.794	465	465	blup	0.02413	0.0354	2.59739	0.00939	Brain_Caudate_basal_ganglia	0.457107
KNG1	3	186000000	186000000	0.3459	rs9968130	2.88	rs5029975	0.441196	-14.21	-2.635	575	14	enet	0.44369	1.69e-59	2.59743	0.009392	CMC.BRAIN.RNASEQ	0.457107
ZNF502	3	44800000	44800000	0.2469	rs9873604	3.54	rs10514710	0.204	16.19	-2.575	350	13	enet	0.22586	2.26e-72	-2.59673	0.009412	YFS.BLOOD.RNAARR	0.457624
NUDT2	9	34300000	34300000	0.711	rs10814062	4.04	rs2381117	0.259663	-6.35	-2.856	341	341	blup	0.43627	2.5e-15	2.5953	0.00945	Brain_Putamen_basal_ganglia	0.458557
FAM71F1	7	128000000	128000000	0.197	rs6954653	-2.808	rs731770	0.038696	3.67	-0.926	366	366	blup	0.0773	0.00191	-2.5949	0.00946	Brain_Hippocampus	0.458951
LDOC1L	22	44888449	44894005	0.1443	rs5766188	-4.06	rs6007167	0.061058	-6.5	-1.961	776	13	enet	0.09321	1.99e-11	2.5946	0.00947	CMC.BRAIN.RNASEQ	0.459345
SLC25A29	14	101000000	101000000	0.422	rs878078	3	rs10873515	0.0117	-3.58	-1.512	409	409	blup	0.12261	0.00052	2.5939	0.00949	Brain_Amygdala	0.459858
ECH1	19	39306062	39322645	0.264	rs2960350	2.84	rs11671711	0.001291	-4.18	2.127	396	8	lasso	0.02301	0.0435	-2.59388	0.00949	Brain_Cortex	0.459858
DHRS4L2	14	24400000	24500000	0.512	rs3814811	2.77	rs7146599	0.00448	-4.44	-1.765	494	494	blup	0.13387	1.74e-05	2.5932	0.00951	Brain_Cerebellar_Hemisphere	0.459996
CDC16	13	115000000	115000000	0.2661	rs2296970	3.31	rs9590409	0.12307	5.32	2.204	207	207	blup	0.15917	1.95e-07	2.59347	0.009501	Brain_Cerebellum	0.459996
AP000347.4	22	23980679	23982949	0.27	rs17542290	3.47	rs12157657	0.111707	-4.85	-2.51	469	6	enet	0.09218	0.000514	2.5928	0.00952	Brain_Frontal_Cortex_BA9	0.459996
WBP2	17	73841780	73852588	0.3518	rs7370	-4	rs9902371	0.0742	-4.16	-2.466	384	384	blup	0.11255	0.000242	2.59201	0.00954	Brain_Hypothalamus	0.459996
ATG10	5	81300000	81600000	0.2003	rs2055438	-3.04	rs17243791	0.179834	8.04	-1.654	520	7	lasso	0.245491	1.7e-22	-2.59229	0.00953	GTEx.Whole_Blood	0.459996
SF3A3	1	38400000	38500000	0.172	rs11208800	2.63	rs473279	0.188	5.59	2.529	470	2	lasso	0.153153	2.62e-07	2.59325	0.009507	Pituitary	0.459996
RBCK1	20	388142	411610	0.2629	rs6037542	3.63	rs6139109	0.211711	16.38	2.067	485	485	bslmm	0.23017	6.64e-74	2.5927	0.00952	YFS.BLOOD.RNAARR	0.459996
AP4M1	7	99700000	99700000	0.0945	rs2572023	2.4	rs1000215	0.007075	-3.53	-1.731	274	274	blup	0.02182	0.0478	2.59117	0.00957	Brain_Cortex	0.460623
APOPT1	14	104000000	104000000	0.298	rs3212054	3.83	rs861528	0.081401	4.58	-1.755	361	361	blup	0.1656	6.1e-06	-2.5906	0.009582	Brain_Hippocampus	0.460655
ATP10B	5	160000000	160000000	0.514	rs6888425	-3.41	rs4559036	0.22868	5.54	-2.441	577	22	enet	0.244168	2.47e-08	-2.58928	0.00962	Brain_Putamen_basal_ganglia	0.461167
CAPN8	1	224000000	224000000	0.1452	rs10916260	-3.68	rs7525504	0.062739	-6.68	1.088	421	421	blup	0.07122	7.68e-11	-2.58958	0.009609	METSIM.ADIPOSE.RNASEQ	0.461167
MIS12	17	5389605	5394134	0.3205	rs9902174	-3.98	rs1805456	0.027809	3.56	-3.114	526	526	blup	0.0799	0.000858	-2.5888	0.009631	Brain_Cerebellar_Hemisphere	0.461193
RPS26	12	56400000	56400000	0.854	rs10876882	3.21	rs11171739	0.622955	10.07	2.791	291	12	lasso	0.67186	1.39e-38	2.5888	0.009631	Brain_Cerebellum	0.461193
ZNF502	3	44800000	44800000	0.2269	rs9873604	3.54	rs10514710	0.172743	7.73	-2.575	359	2	lasso	0.157825	2.08e-14	-2.5885	0.00964	GTEx.Whole_Blood	0.461443
TMEM43	3	14200000	14200000	0.0581	rs9863149	-4	rs11925757	0.00681	-4.53	0.714	561	561	blup	0.0164	0.00137	-2.5885	0.00964	METSIM.ADIPOSE.RNASEQ	0.461443
FBXL18	7	5470000	5550000	0.0792	rs6463300	-3.59	rs6463489	0.06402	6.48	2.413	330	3	lasso	0.04617	1.61e-07	2.58815	0.00965	METSIM.ADIPOSE.RNASEQ	0.461741
HCN2	19	589893	616708	0.37	rs10414938	-3.4	rs2285899	-0.007344	-3.14	1.637	433	433	blup	0.077873	0.00135	-2.5876	0.00966	Brain_Frontal_Cortex_BA9	0.461766
GAR1	4	111000000	111000000	0.398	rs2346841	3.9	rs3188897	0.28333	-5.59	-2.45	403	5	lasso	0.25104	2.32e-08	2.5877	0.00966	Brain_Hypothalamus	0.461766
MCM3AP	21	47656743	47706211	0.196	rs2070435	-3.01	rs6518305	0.13004	-4.49	-2.491	464	7	lasso	0.1545	1.28e-05	2.5871	0.00968	Brain_Putamen_basal_ganglia	0.461998
PKIB	6	123000000	123000000	0.1107	rs2316962	3.32	rs9490529	0.0567	-6.82	-1.788	513	513	blup	0.07922	6.49e-12	2.58744	0.00967	METSIM.ADIPOSE.RNASEQ	0.461998
PACRG	6	163000000	164000000	0.408	rs1893540	4.42	rs13202339	0.17341	5.38	0.96	530	530	blup	0.26107	2.38e-09	2.5865	0.0097	Brain_Frontal_Cortex_BA9	0.462319
RNPC3	1	104000000	104000000	0.1769	rs1358459	3	rs1415345	0.000931	-3.29	2.655	166	166	blup	0.076898	0.00144	-2.58562	0.00972	Brain_Frontal_Cortex_BA9	0.46264
MGMT	10	131000000	132000000	0.659	rs3858300	3.14	rs12243040	0.16261	-5.07	1.94	597	11	lasso	0.20484	4.13e-07	-2.58582	0.009715	Brain_Putamen_basal_ganglia	0.46264
CLCN3	4	171000000	171000000	0.0361	rs6831487	4.33	rs10520163	0.035935	4.81	2.649	378	10	enet	0.025264	0.000407	2.58572	0.00972	CMC.BRAIN.RNASEQ	0.46264
TRIM13	13	50600000	50600000	0.299	rs9535341	-2.86	rs2066552	0.022496	4.44	-1.965	407	407	blup	0.08249	0.000297	-2.58513	0.00973	Brain_Caudate_basal_ganglia	0.462755
RP11-91P24.6	11	77600000	77600000	0.306	rs665278	-3.95	rs12807406	0.05476	-3.29	-0.946	353	353	blup	0.1162	0.00101	2.5854	0.00973	Brain_Spinal_cord_cervical_c-1	0.462755
RP11-140A10.3	10	134000000	134000000	0.3108	rs10430614	3.73	rs2818409	0.198241	5.62	2.434	464	5	lasso	0.168633	2.1e-07	2.58466	0.009748	Brain_Caudate_basal_ganglia	0.462803
LRRC37A17P	17	45094559	45131935	0.1966	rs11651522	2.93	rs199439	0.00151	-3.99	-2.124	298	298	blup	0.111	1.49e-05	2.5849	0.00974	Brain_Cerebellum	0.462803
TRPV6	7	143000000	143000000	0.3928	rs1964986	-3.6	rs8177125	0.228982	6.06	2.89	384	4	lasso	0.18166	1.52e-07	2.58475	0.00975	Brain_Cortex	0.462803
RP11-347I19.8	12	122000000	122000000	0.0954	rs2272133	3.7	rs921286	0.0993	-7.62	-2.61	320	9	lasso	0.08943	2.7e-13	2.58497	0.00974	METSIM.ADIPOSE.RNASEQ	0.462803
AC084018.1	12	122000000	122000000	0.266	rs2272133	3.7	rs1168671	0.249	-12.11	-2.702	320	19	enet	0.25917	1.32e-38	2.58393	0.00977	METSIM.ADIPOSE.RNASEQ	0.463122
DNAH5	5	13700000	13900000	0.4035	rs30634	2.95	rs1530496	0.107	-4.64	2.524	600	35	enet	0.108631	1.89e-05	-2.58343	0.009782	Brain_Cerebellum	0.463284
NUP50	22	45559722	45583896	0.462	rs5766188	-4.06	rs132853	0.174396	-5.29	2.211	659	34	enet	0.16814	2.63e-06	-2.58268	0.0098	Brain_Frontal_Cortex_BA9	0.463284
ZNF501	3	44800000	44800000	0.0536	rs9873604	3.54	rs10514710	0.030807	4.36	-2.575	363	3	lasso	0.014931	0.0141	-2.583	0.009796	GTEx.Whole_Blood	0.463284
TBCK	4	107000000	107000000	0.131	rs13106209	2.88	rs3133171	0.062181	-3.86	2.557	315	4	lasso	0.05561	0.00194	-2.58211	0.00982	Brain_Cerebellum	0.463421
MGMT	10	131000000	132000000	0.0975	rs3858300	3.14	rs503660	0.027258	5.16	-2.42	749	10	enet	0.03637	0.000253	-2.58223	0.009816	GTEx.Whole_Blood	0.463421
QSOX2	9	139000000	139000000	0.348	rs7388909	-3.15	rs10870165	0.035507	3.73	-2.118	359	359	blup	0.06967	0.00775	-2.5815	0.00984	Brain_Amygdala	0.463784
RAB3GAP2	1	220000000	220000000	0.0398	rs10779399	3.35	rs2577152	-0.00043	-3.48	-0.288	450	450	blup	0.018595	0.00213	-2.58063	0.009862	CMC.BRAIN.RNASEQ	0.464146
ZNF211	19	58141761	58154147	0.462	rs862701	-2.86	rs9749085	0.134	4.93	-0.691	491	57	enet	0.26803	4.18e-09	-2.57991	0.00988	Brain_Putamen_basal_ganglia	0.464455
CCDC50	3	191000000	191000000	0.0517	rs13327281	-3.49	rs293810	0.0673	-6.35	-2.541	470	5	lasso	0.06184	1.37e-09	2.58	0.00988	METSIM.ADIPOSE.RNASEQ	0.464455
AC007249.3	2	10600000	10600000	0.3209	rs10181190	2.7	rs6757005	-0.006384	3.76	0.842	612	612	blup	0.0229	0.0439	2.57981	0.00989	Brain_Cortex	0.464657
AL049542.1	16	542366	542567	0.22	rs1139897	-4.11	rs3852766	0.113441	3.97	-2.133	443	23	enet	0.07875	0.000932	-2.5789	0.00991	Brain_Cerebellar_Hemisphere	0.464703
SURF1	9	136000000	136000000	0.6473	rs7855466	-2.88	rs3124768	0.196942	-5.18	1.948	603	29	enet	0.216764	2.6e-07	-2.57847	0.009924	Brain_Hypothalamus	0.464703
WDR75	2	190000000	190000000	0.0321	rs4667270	-2.65	rs12622720	0.026702	-4.73	-2.373	311	5	lasso	0.012393	0.0102	2.57879	0.009915	CMC.BRAIN.RNASEQ	0.464703
FARP2	2	242000000	242000000	0.289	rs4675807	-3.57	rs1532788	0.250323	-10.89	2.219	389	29	enet	0.309442	2.69e-38	-2.57874	0.009916	CMC.BRAIN.RNASEQ	0.464703
IKZF4	12	56400000	56400000	0.036	rs10876882	3.21	rs10876870	0.039	5.66	2.671	290	3	enet	0.04012	1.01e-06	2.57891	0.00991	METSIM.ADIPOSE.RNASEQ	0.464703
GAR1	4	111000000	111000000	0.0182	rs2346841	3.9	rs4698790	0.0138	-5.24	-2.338	391	391	blup	0.01257	3.86e-05	2.5785	0.00992	YFS.BLOOD.RNAARR	0.464703
PCSK4	19	1481427	1490751	0.6111	rs8106290	2.74	rs197198	0.110855	-5.57	2.501	405	18	lasso	0.21402	7.21e-10	-2.5778	0.00994	Pituitary	0.464768
MSL2	3	136000000	136000000	0.1734	rs3772390	-2.27	rs661739	0.020913	3.47	0.867	283	283	blup	0.00656	0.172	2.5772	0.009961	Brain_Cortex	0.465126
CLEC4M	19	7828035	7834491	0.325	rs6603095	3.35	rs2277998	0.184586	-5	1.801	418	23	enet	0.171243	2.1e-06	-2.5772	0.00996	Brain_Frontal_Cortex_BA9	0.465126
ADAMTS16	5	5140000	5320000	0.7868	rs6874474	2.67	rs4702267	0.0274	4.76	-2.436	644	45	enet	0.194674	6.84e-09	-2.57641	0.009983	Brain_Cerebellum	0.465618
RP4-739H11.4	1	41200000	41200000	0.279	rs2297755	-2.83	rs7542019	0.207	4.33	-2.441	422	2	lasso	0.14436	0.000168	-2.5756	0.010008	Brain_Amygdala	0.465661
ARL17A	17	44594068	44657088	0.3928	rs11651522	2.93	rs199439	0.180546	5.9	-2.124	143	143	blup	0.24523	3.05e-08	-2.57546	0.010011	Brain_Anterior_cingulate_cortex_BA24	0.465661
ZNF501	3	44800000	44800000	0.1684	rs9873604	3.54	rs10514710	0.193	5.95	-2.575	375	1	lasso	0.16374	1.27e-07	-2.575	0.010024	Brain_Cerebellum	0.465661
ZNF502	3	44800000	44800000	0.2777	rs9873604	3.54	rs10514710	0.298	6.82	-2.575	370	1	lasso	0.2883	5.06e-13	-2.575	0.010024	Brain_Cerebellum	0.465661
ZNF502	3	44800000	44800000	0.2147	rs9873604	3.54	rs10514710	0.22292	5.92	-2.575	370	1	lasso	0.19637	4.41e-08	-2.575	0.010024	Brain_Cortex	0.465661
PHF5A	22	41855721	41864729	0.671	rs6002232	2.42	rs8139784	0.014686	3.45	-1.474	289	13	lasso	0.04364	0.0135	-2.57548	0.01001	Brain_Frontal_Cortex_BA9	0.465661
ZNF501	3	44800000	44800000	0.1336	rs9873604	3.54	rs10514710	0.156634	4.66	-2.575	375	1	lasso	0.11203	0.000133	-2.575	0.01002	Brain_Frontal_Cortex_BA9	0.465661
ZNF462	9	110000000	110000000	0.325	rs1387596	-3.52	rs6477554	0.16178	5.26	2.701	498	6	lasso	0.15306	1.41e-05	2.5753	0.01	Brain_Putamen_basal_ganglia	0.465661
CRYBG3	3	97600000	97700000	0.225	rs2279897	3.09	rs1498652	0.08523	3.94	2.224	344	344	blup	0.099327	0.00271	2.5752	0.010019	Brain_Substantia_nigra	0.465661
CPSF2	14	92600000	92600000	0.0818	rs709930	5.04	rs7144603	0.059188	-5.8	2.4	553	6	lasso	0.03592	2.97e-05	-2.57603	0.00999	CMC.BRAIN.RNASEQ	0.465661
ICMT	1	6280000	6300000	0.1773	rs4908554	3.82	rs12070839	0.126	-7.58	2.543	449	3	lasso	0.116254	5.48e-14	-2.57419	0.010047	CMC.BRAIN.RNASEQ	0.466196
ZNF492	19	22817126	22850472	0.168	rs2935457	2.68	rs4933019	0.148	-4.47	2.186	300	26	enet	0.13698	1.38e-05	-2.57405	0.01005	Brain_Cerebellar_Hemisphere	0.466247
GDE1	16	19513015	19533467	0.2283	rs11644537	-3.28	rs12708624	0.235	-17.32	1.957	416	10	lasso	0.25078	2.37e-81	-2.57359	0.01006	YFS.BLOOD.RNAARR	0.466402
RP11-73M18.9	14	104000000	104000000	0.348	rs11160745	-3.55	rs861539	0.178217	5	-2.539	350	8	lasso	0.17062	4.35e-06	-2.5724	0.010099	Brain_Hippocampus	0.466791
RP11-431K24.1	1	8090000	8180000	0.232	rs12756299	-3.34	rs6682378	0.052264	4.32	1.248	368	15	enet	0.0313	0.0357	2.57306	0.010081	Brain_Putamen_basal_ganglia	0.466791
TNPO3	7	129000000	129000000	0.1116	rs10488631	2.72	rs13227095	0.113401	-6.35	2.643	359	2	lasso	0.118531	4.94e-11	-2.57272	0.0101	GTEx.Whole_Blood	0.466791
ZNF730	19	23299777	23330021	0.126	rs2935457	2.68	rs771359	0.04147	-4.02	1.583	273	273	blup	0.053085	0.00714	-2.57215	0.01011	Brain_Frontal_Cortex_BA9	0.467076
RP11-1C8.4	8	104000000	105000000	0.6691	rs6468889	-2.92	rs12544166	0.399532	8.15	-2.378	396	6	lasso	0.474843	4.31e-23	-2.5717	0.010121	Brain_Cerebellum	0.467142
RAP1GAP	1	21900000	22000000	0.2057	rs84657	2.65	rs10493008	0.167	14.44	2.283	446	20	enet	0.218358	1.06e-68	2.57125	0.010133	NTR.BLOOD.RNAARR	0.467519
RP11-351I21.7	8	12200000	12200000	0.171	rs6993684	3.24	rs13260325	0.0977	-4.46	-2.478	178	4	lasso	0.083097	0.00132	2.5695	0.010183	Brain_Putamen_basal_ganglia	0.468219
NDUFA10	2	241000000	241000000	0.06027	rs10933613	-3.46	rs6735806	0.0448	-7.6	-1.695	595	595	bslmm	0.045886	1.34e-14	2.5692	0.0102	NTR.BLOOD.RNAARR	0.468219
C8orf58	8	22500000	22500000	0.3647	rs1869	-3.4	rs11786352	0.230387	6.43	1.569	526	5	lasso	0.271896	2.9e-12	2.5682	0.010222	Brain_Cerebellum	0.468278
PADI4	1	17600000	17700000	0.6128	rs733785	3.71	rs2240335	0.523	7.89	-2.609	462	4	lasso	0.515539	4.96e-20	-2.56812	0.010225	Brain_Frontal_Cortex_BA9	0.468278
POMZP3	7	76200000	76300000	0.7563	rs4090467	-2.63	rs11505688	0.444676	-7.63	-2.547	161	22	enet	0.550703	4.95e-24	2.56837	0.01022	Brain_Nucleus_accumbens_basal_ganglia	0.468278
AC002456.2	7	90200000	90200000	0.6445	rs10277766	2.85	rs1978093	0.30353	6.55	1.651	450	450	blup	0.311541	3.81e-12	2.56824	0.01022	Brain_Nucleus_accumbens_basal_ganglia	0.468278
DKFZP686I15217	6	2990000	2990000	0.0774	rs2295767	-4.45	rs9378350	0.00891	-4.18	-2.454	674	26	enet	0.034857	3.85e-05	2.5688	0.01021	CMC.BRAIN.RNASEQ	0.468278
ZNF71	19	57106632	57137849	0.0633	rs11084460	-2.99	rs10412218	0.071815	-6.48	-2.568	499	2	lasso	0.06917	1.44e-10	2.56806	0.01023	METSIM.ADIPOSE.RNASEQ	0.468278
SUOX	12	56400000	56400000	0.512	rs10876882	3.21	rs10876870	0.21988	-6.43	2.671	295	17	enet	0.2276	1.83e-10	-2.56853	0.01021	Pituitary	0.468278
PRSS55	8	10400000	10400000	0.3724	rs1962073	3.76	rs7815324	0.070875	5.07	-2.397	715	17	enet	0.134157	1.17e-05	-2.5676	0.010241	Brain_Nucleus_accumbens_basal_ganglia	0.468339
ALKBH5	17	18086392	18113268	0.1501	rs1378601	-2.87	rs2746025	0.0657	4.6	2.51	307	7	lasso	0.12578	8.24e-06	2.5673	0.010251	Brain_Caudate_basal_ganglia	0.468578
ZKSCAN7	3	44600000	44600000	0.089	rs9873604	3.54	rs10514710	0.025756	4.83	-2.575	320	6	lasso	0.055497	7.36e-06	-2.5671	0.010254	GTEx.Whole_Blood	0.468582
RP11-799M12.2	4	15600000	15600000	0.359	rs6849988	3.09	rs2302467	0.033617	-4.33	-2.068	550	550	blup	0.05295	0.00224	2.5667	0.010268	Pituitary	0.468698
UNC45A	15	91500000	91500000	0.0702	rs8026639	-3.14	rs8042680	0.01326	4.23	1.866	484	12	enet	0.04153	7.49e-06	2.5664	0.01028	CMC.BRAIN.RNASEQ	0.468804
STARD3NL	7	38200000	38300000	0.15603	rs1357647	3.37	rs1014136	0.105	-11.63	2.602	648	11	lasso	0.11763	2.13e-36	-2.56642	0.01028	YFS.BLOOD.RNAARR	0.468804
AC074289.1	2	64400000	64500000	0.3573	rs2070063	2.95	rs17690928	-0.00813	-4.21	2.396	397	22	enet	0.1366	4.89e-05	-2.5669	0.0103	Brain_Anterior_cingulate_cortex_BA24	0.468839
DGKQ	4	953000	981000	0.414	rs12646225	3.46	rs4690326	0.026632	-4.21	2.388	399	28	enet	0.22994	2.16e-10	-2.56426	0.0103	Brain_Cerebellum	0.468839
AC084018.1	12	122000000	122000000	0.412	rs2272133	3.7	rs895953	0.097513	-3.86	-2.597	336	6	lasso	0.1076	0.00153	2.5657	0.010298	Brain_Spinal_cord_cervical_c-1	0.468839
HRNR	1	152000000	152000000	0.7154	rs3126091	4.11	rs1552991	0.14	-5.4	1.545	386	13	lasso	0.256804	6.39e-11	-2.56521	0.010311	Brain_Caudate_basal_ganglia	0.46899
SNHG17	20	37049235	37063996	0.817	rs1739644	3.27	rs1739652	0.407	6.13	2.997	475	24	lasso	0.32984	3.62e-09	2.5646	0.01033	Brain_Amygdala	0.469591
ZNF696	8	144000000	144000000	0.303	rs4874104	-3.67	rs6987719	0.08267	4.14	-1.438	381	6	lasso	0.1388	4.6e-05	-2.5644	0.01034	Brain_Hypothalamus	0.469625
SELO	22	50639407	50656045	0.0595	rs35197053	4.11	rs2295226	0.038854	-4.85	-2.855	401	3	lasso	0.03249	6.88e-05	2.56384	0.01035	CMC.BRAIN.RNASEQ	0.469625
CHST13	3	126000000	126000000	0.561	rs11918048	2.94	rs11718493	0.22055	-5.04	-2.07	535	8	lasso	0.28476	1.46e-07	2.5634	0.01036	Brain_Spinal_cord_cervical_c-1	0.469904
RP11-429J17.7	8	145000000	145000000	0.68	rs11786739	4.73	rs13277214	-0.0073	2.93	2.621	302	15	lasso	-0.00381	0.414	2.56315	0.01037	Brain_Amygdala	0.470008
CAMK2G	10	75600000	75600000	0.1109	rs12256103	-4.22	rs2688621	0.0539	-6.39	-2.123	247	247	bslmm	0.05306	1.99e-08	2.5625	0.01039	METSIM.ADIPOSE.RNASEQ	0.470581
AC010536.1	16	87727144	87729753	0.4884	rs1816113	2.94	rs12447906	0.173	-5.57	1.898	494	40	enet	0.152463	2.79e-07	-2.56225	0.0104	Pituitary	0.470581
RP11-481A20.11	8	11900000	11900000	0.1214	rs4840584	3.76	rs6601649	0.011794	-4.22	-1.134	306	306	blup	0.02783	0.021	2.56261	0.01039	Pituitary	0.470581
SPPL3	12	121000000	121000000	0.01623	rs10849774	3.7	rs555404	0.00127	-3.89	1.645	460	460	blup	0.00671	0.00207	-2.56065	0.0104	YFS.BLOOD.RNAARR	0.470581
ILKAP	2	239000000	239000000	0.2408	rs2136772	3.86	rs4663907	0.028438	-3.07	3.345	487	487	blup	0.025145	0.028	-2.56	0.01041	Brain_Cerebellum	0.470597
PDLIM2	8	22400000	22500000	0.304	rs1869	-3.4	rs11777808	0.216165	-5.1	2.553	534	2	lasso	0.20225	2.18e-07	-2.562	0.010406	Brain_Frontal_Cortex_BA9	0.470597
LRRC37A2	17	44588877	44630815	0.6154	rs11651522	2.93	rs169201	0.49	8.94	-2.139	137	19	enet	0.61563	2.74e-31	-2.5609	0.010439	Brain_Caudate_basal_ganglia	0.471183
RP11-552M11.8	1	112000000	112000000	0.315	rs7515371	-2.94	rs1264888	0.214	-5.73	-2.361	609	4	lasso	0.186842	9.87e-08	2.56	0.010448	Brain_Cortex	0.471183
FAM66A	8	12200000	12300000	0.328	rs6993684	3.24	rs7823537	0.06985	-4.31	-1.879	173	5	lasso	0.13126	0.000608	2.56072	0.010446	Brain_Substantia_nigra	0.471183
VENTX	10	135000000	135000000	0.0561	rs12356978	3.29	rs4838710	0.0186	-4.29	-1.729	414	414	bslmm	0.011751	0.0058	2.5606	0.01045	METSIM.ADIPOSE.RNASEQ	0.471183
CPNE3	8	87500000	87600000	0.0917	rs17683284	2.85	rs7000333	0.0515	-9.08	2.834	456	12	lasso	0.06671	6.47e-21	-2.56086	0.01044	YFS.BLOOD.RNAARR	0.471183
ARMC10	7	103000000	103000000	0.302	rs362710	-3.14	rs12113318	0.0249	-3.52	0.397	239	239	blup	0.09752	0.00188	-2.55805	0.0105	Brain_Amygdala	0.47152
ZC2HC1C	14	75500000	75500000	0.247	rs3742783	-2.93	rs11851433	0.05928	-3.67	-2.809	420	420	blup	0.0944	0.000712	2.5589	0.0105	Brain_Anterior_cingulate_cortex_BA24	0.47152
PDXDC2P	16	70023988	70099851	0.359	rs17299478	-2.55	rs2070203	0.074916	4.8	0.608	186	186	blup	0.16588	1.59e-06	2.5594	0.01049	Brain_Cerebellar_Hemisphere	0.47152
CCDC170	6	152000000	152000000	0.345	rs12202922	-4.19	rs13198669	0.169461	4.96	-0.216	564	564	blup	0.114706	3.48e-05	-2.55988	0.0105	Brain_Cortex	0.47152
S1PR3	9	91600000	91600000	0.0752	rs6559314	2.84	rs1156619	0.031504	7.08	1.829	390	8	enet	0.04617	7.08e-15	2.55961	0.01048	YFS.BLOOD.RNAARR	0.47152
RP3-402G11.26	22	50638505	50638976	0.567	rs35197053	4.11	rs760753	0.163492	6.1	1.358	396	5	lasso	0.37782	1.93e-16	2.55759	0.01054	Brain_Caudate_basal_ganglia	0.472534
METTL21C	13	103000000	103000000	0.355	rs618260	3.76	rs3885617	0.136265	5.17	1.435	674	10	lasso	0.17461	8.21e-07	2.55718	0.01055	Brain_Cerebellar_Hemisphere	0.472534
ABLIM3	5	149000000	149000000	0.3508	rs11954165	2.91	rs13161048	0.233086	-5.5	2.228	533	5	lasso	0.22754	1.28e-08	-2.5562	0.0106	Brain_Cerebellar_Hemisphere	0.472534
RP11-286H15.1	2	128000000	128000000	0.318	rs6743767	-3.21	rs6743767	0.058355	-4.53	-3.209	405	6	lasso	0.143863	2.6e-05	2.55566	0.0106	Brain_Putamen_basal_ganglia	0.472534
TOM1L2	17	17746821	17875784	0.1931	rs1378601	-2.87	rs9915248	0.239	-10.92	-2.436	425	425	bslmm	0.24353	2.45e-29	2.55556	0.010602	CMC.BRAIN.RNASEQ	0.472534
CDK5R1	17	30813637	30818274	0.0943	rs11080180	-2.83	rs11653160	0.029368	4.12	-2.698	282	21	enet	0.042115	8.75e-05	-2.5556	0.010602	GTEx.Whole_Blood	0.472534
RCBTB1	13	50100000	50200000	0.223	rs9535341	-2.86	rs1359541	0.06899	-4.02	-0.795	383	383	blup	0.05063	0.00843	2.5553	0.01061	Brain_Frontal_Cortex_BA9	0.472631
SH2D7	15	78400000	78400000	0.512	rs4078063	-3.68	rs2867922	-0.00182	3.84	-1.646	416	11	enet	0.09744	0.00189	-2.55049	0.01076	Brain_Amygdala	0.472772
AC005517.3	17	15410180	15410668	0.342	rs11078316	-2.92	rs17775172	-0.00789	-3.49	1.097	398	398	blup	0.08397	0.00375	-2.5544	0.010637	Brain_Amygdala	0.472772
SCAND1	20	34541539	34547394	0.618	rs4812865	4.3	rs6025255	0.0326	3.14	-1.222	271	271	blup	0.0615	0.0117	2.5539	0.01065	Brain_Amygdala	0.472772
BCO2	11	112000000	112000000	0.354	rs795467	-2.65	rs11214127	0.17609	-4.94	-2.434	385	10	lasso	0.15865	1.17e-05	2.5475	0.01085	Brain_Anterior_cingulate_cortex_BA24	0.472772
ZSCAN29	15	43700000	43700000	0.128	rs16957288	2.27	rs542036	0.052069	3.61	1.665	268	22	enet	0.11611	0.000182	2.5535	0.01067	Brain_Anterior_cingulate_cortex_BA24	0.472772
RP3-402G11.26	22	50638505	50638976	0.543	rs35197053	4.11	rs13053855	0.13396	4.81	2.446	396	9	lasso	0.22529	1.26e-07	2.5526	0.0107	Brain_Anterior_cingulate_cortex_BA24	0.472772
FAM27E3	9	67800000	67800000	0.2425	rs4308847	2.44	rs4308847	0.156996	-4.52	2.443	3	3	enet	0.15342	1.64e-05	-2.5513	0.010732	Brain_Anterior_cingulate_cortex_BA24	0.472772
RP11-73M18.6	14	104000000	104000000	0.117	rs11160745	-3.55	rs7150141	0.125181	4.64	-2.553	352	1	lasso	0.0802	0.000358	-2.553	0.01068	Brain_Caudate_basal_ganglia	0.472772
ALG1L11P	8	12000000	12000000	0.1351	rs4840584	3.76	rs11250186	0.0163	-3.9	-1.385	207	207	blup	0.0881	0.000188	2.55123	0.01073	Brain_Caudate_basal_ganglia	0.472772
RP11-140A10.3	10	134000000	134000000	0.362	rs10430614	3.73	rs2247705	0.119763	4.32	1.528	463	9	lasso	0.09517	0.000289	2.5537	0.01066	Brain_Cerebellar_Hemisphere	0.472772
THRAP3	1	36700000	36800000	0.1843	rs274132	2.46	rs6701013	0.0658	3.95	1.903	347	347	blup	0.06835	0.000642	2.55205	0.01071	Brain_Cerebellum	0.472772
AP4B1	1	114000000	114000000	0.332	rs3006993	2.94	rs1217397	0.179	-5.74	-1.99	468	6	lasso	0.183	2.08e-08	2.54786	0.01084	Brain_Cerebellum	0.472772
RP11-504P24.8	1	224000000	224000000	0.2861	rs16844819	-3.86	rs2404851	0.176	-5.88	-2.562	337	7	lasso	0.19739	5.27e-09	2.55028	0.01076	Brain_Cerebellum	0.472772
CCDC155	19	49891475	49921251	0.698	rs1465696	3.24	rs2303758	0.442	8.78	-2.367	370	12	lasso	0.436322	9.39e-21	-2.5546	0.01063	Brain_Cerebellum	0.472772
RP11-429J17.7	8	145000000	145000000	0.3357	rs11786739	4.73	rs7831467	0.20832	6.3	2.684	302	9	enet	0.218334	6.83e-10	2.5484	0.010823	Brain_Cerebellum	0.472772
VCPKMT	14	50600000	50600000	0.296	rs10136767	3.31	rs2103889	0.025383	-4.31	1.218	353	353	blup	0.121	2.07e-05	-2.54979	0.010779	Brain_Cortex	0.472772
SPTBN5	15	42100000	42200000	0.297	rs776717	-2.66	rs1209334	0.205504	-5.31	1.926	418	14	enet	0.20394	2.31e-08	-2.547	0.01087	Brain_Cortex	0.472772
APOPT1	14	104000000	104000000	0.119	rs3212054	3.83	rs11623869	0.030975	3.78	-3.187	361	361	blup	0.0162	0.08	-2.547	0.0109	Brain_Nucleus_accumbens_basal_ganglia	0.472772
GTF2H2	5	70300000	70400000	0.518	rs6453406	2.44	rs6453406	0.238778	5.6	2.437	52	4	lasso	0.24024	2.24e-09	2.5476	0.010845	Brain_Nucleus_accumbens_basal_ganglia	0.472772
RP1-90J20.12	6	3020000	3020000	0.349	rs2295767	-4.45	rs1040861	0.030366	-4.84	-1.303	680	6	lasso	0.06789	0.00167	2.5497	0.01078	Brain_Nucleus_accumbens_basal_ganglia	0.472772
PROM2	2	95900000	96000000	0.21	rs7586229	-2.97	rs4854239	0.008331	-3.2	-2.216	122	122	blup	0.037423	0.024	2.54639	0.01088	Brain_Putamen_basal_ganglia	0.472772
ACSS2	20	33459949	33515769	0.17	rs6059928	-3.46	rs2236271	0.044261	-3.9	2.153	348	348	blup	0.0248	0.0546	-2.553	0.01069	Brain_Putamen_basal_ganglia	0.472772
CNN3	1	95400000	95400000	0.0621	rs1408341	2.63	rs3789696	-0.00204	3.63	-1.094	549	549	blup	0.021542	0.00102	-2.55243	0.010697	CMC.BRAIN.RNASEQ	0.472772
C1QTNF7	4	15300000	15400000	0.1443	rs6850422	2.85	rs872678	0.110097	-8.2	-2.134	540	3	lasso	0.180085	2.1e-21	2.55177	0.01072	CMC.BRAIN.RNASEQ	0.472772
TRIM68	11	4620000	4630000	0.0918	rs17328371	-3.22	rs4910684	0.02187	-4.23	-2.512	692	3	lasso	0.00844	0.0503	2.54657	0.01088	GTEx.Whole_Blood	0.472772
UBE2R2	9	33800000	33900000	0.0336	rs10814062	4.04	rs10971712	0.002676	-4.03	1.036	347	347	bslmm	0.00315	0.0965	-2.55284	0.0107	METSIM.ADIPOSE.RNASEQ	0.472772
STK25	2	242000000	242000000	0.0317	rs4675807	-3.57	rs2240482	0.0185	-5.42	-2.766	284	284	bslmm	0.015239	7.49e-06	2.548	0.0108	NTR.BLOOD.RNAARR	0.472772
CTD-2260A17.1	5	96100000	96100000	0.4179	rs17401719	-3.48	rs17482078	0.18885	5.97	-2.415	502	11	lasso	0.26354	4.36e-12	-2.54907	0.010801	Pituitary	0.472772
COA1	7	43600000	43800000	0.1646	rs17710630	-3.48	rs849172	0.13644	-4.91	2.566	413	4	lasso	0.11986	5.68e-06	-2.54542	0.0109	Pituitary	0.472772
HRNR	1	152000000	152000000	0.0862	rs3126091	4.11	rs1552991	0.066897	-6.3	1.545	372	17	enet	0.0837	1.61e-12	-2.54583	0.010902	METSIM.ADIPOSE.RNASEQ	0.472775
EFCAB13	17	45400656	45518678	0.357	rs11651522	2.93	rs6504872	0.08427	3.94	-2.747	345	345	blup	0.10461	0.00177	-2.5456	0.01091	Brain_Spinal_cord_cervical_c-1	0.473038
RP11-29P20.1	13	88300000	88300000	0.228	rs1576562	3.76	rs11618394	0.12252	4.18	-2.143	272	5	lasso	0.1299	6.5e-05	-2.545	0.01093	Brain_Hippocampus	0.473568
LRRC37A2	17	44588877	44630815	0.823	rs11651522	2.93	rs199439	0.503	7.92	-2.124	137	38	enet	0.62591	1.58e-26	-2.54464	0.010939	Brain_Frontal_Cortex_BA9	0.473581
THOP1	19	2785458	2813599	0.472	rs311625	3.35	rs8105402	0.298471	5.31	2.524	438	17	enet	0.24041	1.75e-06	2.5432	0.01098	Brain_Spinal_cord_cervical_c-1	0.474722
ST3GAL6-AS1	3	98400000	98500000	0.385	rs828598	3.56	rs4857414	0.3276	-6.15	-2.447	397	4	lasso	0.28161	1.49e-09	2.54163	0.011	Brain_Hippocampus	0.474746
ZNF417	19	58411664	58427978	0.438	rs4801481	2.49	rs2081884	0.079605	4.06	-2.071	471	471	blup	0.22125	4.91e-06	-2.5424	0.01101	Brain_Spinal_cord_cervical_c-1	0.474841
MADD	11	47300000	47400000	0.346	rs7126210	2.75	rs1449627	0.14908	-5.2	1.718	302	23	enet	0.242915	3.64e-09	-2.54012	0.011082	Brain_Cerebellar_Hemisphere	0.474915
ZNF605	12	133000000	134000000	0.2909	rs7134809	2.59	rs11833667	0.071326	5.05	2.374	211	14	enet	0.13676	1.41e-05	2.54	0.01111	Brain_Cerebellar_Hemisphere	0.474915
ZNF730	19	23299777	23330021	0.458	rs2935457	2.68	rs1473419	0.289	-6.08	1.583	273	41	enet	0.27736	2e-10	-2.53918	0.01111	Brain_Cerebellar_Hemisphere	0.474915
MGMT	10	131000000	132000000	0.6493	rs3858300	3.14	rs12243040	0.262871	-6.83	1.94	597	11	lasso	0.29949	1.5e-13	-2.53992	0.011088	Brain_Cerebellum	0.474915
ARMC5	16	31471058	31478487	0.1212	rs2454909	2.68	rs3813002	0.054036	-3.85	2.48	272	5	lasso	0.051421	0.00279	-2.54206	0.01102	Brain_Cerebellum	0.474915
LINC00320	21	22114908	22175534	0.583	rs2826767	3.13	rs461016	0.147202	5.37	-2.349	533	11	lasso	0.16803	4.73e-07	-2.5399	0.0111	Brain_Cortex	0.474915
CYP4A22-AS1	1	47600000	47600000	0.1593	rs2457057	3.33	rs2494248	0.108	4.12	-2.193	416	4	lasso	0.094295	0.000445	-2.5409	0.011057	Brain_Frontal_Cortex_BA9	0.474915
RP11-345M22.2	16	79750622	79804460	0.524	rs9936252	-3.81	rs4404082	0.151222	-5.12	-2.08	785	44	enet	0.15322	1.82e-05	2.54176	0.01103	Brain_Hypothalamus	0.474915
CTC-429P9.3	19	16744614	16746080	0.481	rs8110418	-4.17	rs8106284	0.13	-3.96	-2.07	382	13	lasso	0.1001	0.000446	2.54108	0.01105	Brain_Putamen_basal_ganglia	0.474915
NARS2	11	78100000	78300000	0.443	rs665278	-3.95	rs10793334	0.565902	-16.12	2.503	502	502	bslmm	0.55518	2.12e-81	-2.5404	0.011073	CMC.BRAIN.RNASEQ	0.474915
IDUA	4	981000	998000	0.049	rs12646225	3.46	rs2061846	0.033427	-4.64	2.223	398	4	lasso	0.035063	3.66e-05	-2.54148	0.01104	CMC.BRAIN.RNASEQ	0.474915
ARHGEF37	5	149000000	149000000	0.0945	rs3829987	3.24	rs9791151	0.00542	4.28	2.2145	610	610	blup	0.0258	0.000357	2.54153	0.011037	CMC.BRAIN.RNASEQ	0.474915
VAMP2	17	8062467	8066864	0.316	rs1132554	3.76	rs9891949	0.182684	-5.42	2.572	444	2	lasso	0.163	1.08e-07	-2.54173	0.01103	Pituitary	0.474915
AC002064.5	7	89900000	90000000	0.3297	rs7798970	-2.9	rs6945128	0.10994	5.02	-2.207	475	15	enet	0.16636	7.52e-08	-2.53837	0.0111	Pituitary	0.474915
NUDT2	9	34300000	34300000	0.6244	rs10814062	4.04	rs2769707	0.426955	-8.26	-2.763	342	28	enet	0.54893	1.24e-28	2.5382	0.0111	Pituitary	0.474915
PTBP2	1	97200000	97300000	0.14569	rs3748785	3.83	rs12024617	0.140087	13.42	-1.598	458	458	bslmm	0.169	7.68e-53	-2.54218	0.011016	YFS.BLOOD.RNAARR	0.474915
MRPS7	17	73257886	73262308	0.4289	rs540489	2.47	rs6501772	0.263632	-6.45	-2.312	377	5	lasso	0.246	4.13e-11	2.5376	0.01116	Brain_Cerebellum	0.476342
PRCC	1	157000000	157000000	0.0311	rs1176539	3.07	rs1133856	0.000869	-3.37	-2.781	465	4	lasso	0.001114	0.221	2.5376	0.011162	CMC.BRAIN.RNASEQ	0.476344
NSF	17	44668034	44834828	0.0973	rs11651522	2.93	rs183211	0.00915	3.87	-2.35	205	205	blup	0.04004	1.08e-05	-2.53748	0.011165	CMC.BRAIN.RNASEQ	0.476388
NT5C3B	17	39981335	39992523	0.4	rs4796750	-3.37	rs9896766	0.271	4.9	-2.65	408	6	lasso	0.25182	4.41e-07	-2.5361	0.01121	Brain_Amygdala	0.476558
DHRS11	17	34948228	34957235	0.1768	rs9906189	-4.52	rs12601380	0.155068	-4.69	2.537	310	1	lasso	0.14596	7.11e-06	-2.537	0.011181	Brain_Cerebellar_Hemisphere	0.476558
TRPC4AP	20	33590241	33680674	0.234	rs6060013	3.45	rs6060257	0.048394	-4.51	2.062	342	342	blup	0.05434	0.00217	-2.53691	0.01118	Brain_Cerebellum	0.476558
MRPL45P2	17	45527934	45569858	0.122	rs16949318	3.32	rs8065669	0.098131	4.15	-2.549	357	5	lasso	0.0776	0.00187	-2.53683	0.01119	Brain_Hippocampus	0.476558
RP11-481A20.10	8	11900000	11900000	0.388	rs4840584	3.76	rs11250186	0.07702	-4.32	-1.385	317	317	blup	0.090572	0.00407	2.53608	0.01121	Brain_Substantia_nigra	0.476558
SREBF1	17	17715287	17740325	0.0436	rs1378601	-2.87	rs4925120	0.059474	-5.16	-2.432	421	5	lasso	0.049041	2.43e-05	2.5365	0.011196	GTEx.Whole_Blood	0.476558
LINC00568	1	150000000	150000000	0.2271	rs267733	3.21	rs11582094	0.00284	3.37	-2.075	282	282	blup	0.059697	0.00123	-2.53667	0.011191	Pituitary	0.476558
SURF1	9	136000000	136000000	0.8517	rs7855466	-2.88	rs571549	0.354	-7.06	2.703	603	65	enet	0.465058	5.2e-20	-2.53182	0.0113	Brain_Cortex	0.478798
AC084018.1	12	122000000	122000000	0.302	rs2272133	3.7	rs895954	0.182725	-5.2	-2.553	335	3	lasso	0.12622	5.02e-05	2.5332	0.0113	Brain_Frontal_Cortex_BA9	0.478798
KRIT1	7	91800000	91900000	0.0562	rs983874	3.54	rs34768413	0.01456	-4.3	-1.92	312	5	lasso	0.0223	0.000224	2.53339	0.0113	METSIM.ADIPOSE.RNASEQ	0.478798
THRA	17	38214543	38250120	0.05837	rs2314339	-2.58	rs883871	0.055652	8.62	-2.462	284	3	lasso	0.05581	1.07e-17	-2.532	0.0113	YFS.BLOOD.RNAARR	0.478798
IFT46	11	118000000	118000000	0.234	rs2276064	3.48	rs10892243	0.06813	-4.17	1.669	439	439	blup	0.081801	0.00075	-2.53211	0.011338	Brain_Cerebellar_Hemisphere	0.480035
ZNF501	3	44800000	44800000	0.4152	rs9873604	3.54	rs10514710	0.356392	12.75	-2.575	377	377	bslmm	0.36546	1.34e-46	-2.53196	0.011343	CMC.BRAIN.RNASEQ	0.480037
VAMP2	17	8062467	8066864	0.3141	rs1132554	3.76	rs9891949	0.146	-4.86	2.572	444	2	lasso	0.12584	8.2e-06	-2.5315	0.011357	Brain_Caudate_basal_ganglia	0.480117
DYNC1I1	7	95400000	95700000	0.4361	rs11764055	-3.54	rs2690289	0.246314	5.58	2.194	541	10	lasso	0.217567	2.85e-08	2.5317	0.0114	Brain_Cerebellar_Hemisphere	0.480117
MRPL48	11	73500000	73600000	0.355	rs1792193	3.77	rs11235911	0.042262	5.16	3.556	333	6	lasso	0.12315	1.78e-05	2.5298	0.0114	Brain_Cortex	0.480117
ARL17A	17	44594068	44657088	0.44	rs11651522	2.93	rs169201	0.30341	6.55	-2.139	144	144	blup	0.34415	1.89e-11	-2.53156	0.0114	Brain_Hypothalamus	0.480117
AGBL2	11	47700000	47700000	0.0336	rs7122335	2.93	rs7113857	0.022862	4.81	2.512	303	7	enet	0.03191	7.93e-05	2.53096	0.011375	CMC.BRAIN.RNASEQ	0.480117
RNF4	4	2460000	2630000	0.0372	rs762837	4.12	rs1203860	0.0274	4.4	2.467	404	6	lasso	0.00438	0.0631	2.5304	0.01139	METSIM.ADIPOSE.RNASEQ	0.480117
NOA1	4	57800000	57800000	0.0998	rs3821996	2.72	rs1718886	0.0583	-6.38	-1.565	546	546	blup	0.07332	4.02e-11	2.53122	0.01137	METSIM.ADIPOSE.RNASEQ	0.480117
PRMT2	21	48055553	48085035	0.194	rs2070435	-3.01	rs2070435	0.087631	11.2	-3.011	275	22	enet	0.19511	8.98e-61	-2.5312	0.01137	NTR.BLOOD.RNAARR	0.480117
TFG	3	100000000	100000000	0.1329	rs9863850	3.04	rs591728	0.193	15.86	-2.003	441	45	enet	0.2108	4.44e-67	-2.53181	0.011348	YFS.BLOOD.RNAARR	0.480117
RPS26	12	56400000	56400000	0.8695	rs10876882	3.21	rs10876870	0.542298	9.66	2.671	291	17	lasso	0.63043	2.52e-35	2.52935	0.01143	Pituitary	0.480302
AASDH	4	57200000	57300000	0.1385	rs13102012	2.8	rs6554347	0.203	16.08	2.613	447	8	lasso	0.21662	4.13e-69	2.5294	0.01143	YFS.BLOOD.RNAARR	0.480302
NCLN	19	3185561	3209573	0.32	rs311625	3.35	rs311630	0.187	-5.06	2.499	422	5	lasso	0.124408	0.000107	-2.5282	0.011465	Brain_Anterior_cingulate_cortex_BA24	0.480396
RP11-658F2.3	11	66500000	66500000	0.156	rs3814739	3.19	rs7122539	0.028128	-3.76	-1.998	256	256	blup	0.02566	0.0385	2.527	0.01151	Brain_Nucleus_accumbens_basal_ganglia	0.480396
RASGEF1A	10	43700000	43800000	0.0588	rs17158558	3.48	rs3121313	-0.00222	-3.18	-0.662	438	438	bslmm	0.01073	0.0156	2.5268	0.011511	CMC.BRAIN.RNASEQ	0.480396
ZNF470	19	57078889	57100278	0.2317	rs11084460	-2.99	rs10412218	0.278	-11.25	-2.568	506	6	lasso	0.27526	1.5e-33	2.52812	0.01147	CMC.BRAIN.RNASEQ	0.480396
LINC00493	20	18548064	18550207	0.1741	rs6075348	2.72	rs2295557	0.10863	-6.13	2.379	466	5	lasso	0.107712	3.99e-10	-2.52867	0.01145	GTEx.Whole_Blood	0.480396
RP11-451M19.3	10	112000000	112000000	0.0274	rs12414140	-2.91	rs7915029	0.00425	3.98	-2.498	325	13	enet	0.014938	0.00215	-2.5279	0.01147	METSIM.ADIPOSE.RNASEQ	0.480396
AC016735.2	2	43300000	43300000	0.0541	rs3179891	-2.93	rs13421678	-0.001525	3.28	0.043	466	466	bslmm	0.013898	0.00297	2.52766	0.011483	METSIM.ADIPOSE.RNASEQ	0.480396
JAKMIP3	10	134000000	134000000	0.721	rs10430614	3.73	rs11592585	0.455878	7.88	2.562	492	15	enet	0.46044	9.25e-20	2.52652	0.01152	Brain_Cortex	0.480525
STARD3NL	7	38200000	38300000	0.428	rs1357647	3.37	rs11773477	0.061911	4.19	2.567	631	6	lasso	0.15145	8.61e-06	2.52586	0.01154	Brain_Frontal_Cortex_BA9	0.481112
RP11-430H10.1	11	45400000	45400000	0.498	rs875973	-3.42	rs6485621	0.17104	-5.5	2.345	517	3	lasso	0.35439	8.17e-12	-2.52587	0.01154	Brain_Hypothalamus	0.481112
IGFBP7	4	57900000	58000000	0.4137	rs3821996	2.72	rs1718858	0.212129	-6.13	2.126	553	8	lasso	0.22102	1.89e-09	-2.52485	0.01157	Brain_Caudate_basal_ganglia	0.481786
RP4-730K3.3	1	114000000	114000000	0.3274	rs3006993	2.94	rs6669008	0.197	-5.61	2.451	486	6	lasso	0.20485	2.56e-09	-2.52497	0.01157	Brain_Cerebellum	0.481786
RPS26	12	56400000	56400000	0.702	rs10876882	3.21	rs10876864	0.635	8.62	2.399	290	17	enet	0.69587	6.75e-30	2.5243	0.011592	Brain_Hippocampus	0.481843
GUCY1B2	13	51600000	51700000	0.751	rs6561611	3.46	rs4605050	0.460905	7.37	2.271	492	8	lasso	0.4295	4.81e-15	2.5243	0.01159	Brain_Putamen_basal_ganglia	0.481843
IRAK2	3	10200000	10300000	0.345	rs12492242	-3.24	rs42451	0.04945	3.7	2.717	599	11	enet	0.061305	0.0158	2.5243	0.011593	Brain_Substantia_nigra	0.481843
TRIM16L	17	18601311	18639431	0.0504	rs1378601	-2.87	rs7220364	0.021219	-3.99	-1.846	202	4	lasso	0.015084	0.0137	2.524	0.011601	GTEx.Whole_Blood	0.481843
TMEM8A	16	420773	434396	0.7218	rs1139897	-4.11	rs11248931	0.514202	-8.88	2.376	385	9	enet	0.499552	1.11e-24	-2.52392	0.011605	Brain_Cerebellum	0.481928
RP11-1094H24.4	17	48127713	48133103	0.2911	rs271657	-2.7	rs17774763	0.147	5.22	-2.169	422	6	lasso	0.2147	3.38e-09	-2.5234	0.011623	Brain_Caudate_basal_ganglia	0.482555
SPON2	4	1160000	1200000	0.299	rs17742599	-3.37	rs877987	0.0578	-4.01	2.253	383	14	enet	0.10633	0.000196	-2.52303	0.01163	Brain_Frontal_Cortex_BA9	0.482555
COX8C	14	93800000	93800000	0.25	rs943318	3.57	rs7159126	-0.00369	3.25	2.425	409	409	blup	0.05087	0.0201	2.5223	0.01166	Brain_Amygdala	0.482586
LA16c-OS12.2	16	235747	236293	0.437	rs1139897	-4.11	rs1203981	0.082685	4.92	-1.453	303	303	blup	0.23136	1.44e-06	-2.52142	0.01169	Brain_Amygdala	0.482586
SMARCE1P5	13	45200000	45200000	0.336	rs9533799	3.68	rs1175213	-0.007517	3.37	1.332	440	440	blup	0.06801	0.002	2.52214	0.01166	Brain_Cerebellar_Hemisphere	0.482586
S100A10	1	152000000	152000000	0.2134	rs3126091	4.11	rs11588437	0.0334	-3.98	1.023	345	345	blup	0.063863	0.00181	-2.52	0.011661	Brain_Cortex	0.482586
CYP4A11	1	47400000	47400000	0.2187	rs863915	2.69	rs9326151	0.0696	4.23	-2.533	377	20	enet	0.096624	0.00038	-2.52176	0.011677	Brain_Frontal_Cortex_BA9	0.482586
DISP2	15	40700000	40700000	0.705	rs10518679	3.41	rs16970633	0.00439	4.29	1.502	399	399	blup	0.13678	4.14e-05	2.52288	0.01164	Brain_Hippocampus	0.482586
BCO2	11	112000000	112000000	0.393	rs795467	-2.65	rs11214127	0.25016	-5.79	-2.434	387	3	lasso	0.22113	1.3e-07	2.52286	0.01164	Brain_Putamen_basal_ganglia	0.482586
ZNF506	19	19896648	19932560	0.263	rs8106847	3.23	rs7248808	0.043804	3.75	2.025	300	300	blup	0.079837	0.00118	2.52047	0.01172	Brain_Frontal_Cortex_BA9	0.483166
MAEA	4	1280000	1330000	0.1009	rs17742599	-3.37	rs4130791	0.0346	-5.58	-1.368	392	392	bslmm	0.06555	4.39e-10	2.52061	0.01172	METSIM.ADIPOSE.RNASEQ	0.483166
PKDREJ	22	46651560	46659219	0.2816	rs2272937	-3.63	rs9627295	0.016017	-3.38	-2.024	466	466	blup	-0.00035	0.33	2.5203	0.01173	Brain_Nucleus_accumbens_basal_ganglia	0.483333
FBXL16	16	742500	755829	0.037	rs1139897	-4.11	rs763053	0.0169	-5.67	-3.737	416	416	bslmm	0.02349	2.62e-08	2.51977	0.01174	YFS.BLOOD.RNAARR	0.483582
RP11-140A10.3	10	134000000	134000000	0.327	rs10430614	3.73	rs2818409	0.210765	5.48	2.434	464	4	lasso	0.17636	4.34e-07	2.51974	0.011744	Brain_Nucleus_accumbens_basal_ganglia	0.483584
CTD-3203P2.1	16	27224631	27226196	0.2321	rs4787923	-2.69	rs9923178	0.058967	3.96	-1.503	518	18	enet	0.038788	0.0105	-2.51893	0.01177	Brain_Caudate_basal_ganglia	0.483766
LRRC19	9	27000000	27000000	0.2441	rs895021	10.84	rs7018943	0.05031	4.3	-1.817	651	6	lasso	0.075306	0.000534	-2.51867	0.0118	Brain_Caudate_basal_ganglia	0.483766
AC009228.1	2	24400000	24400000	0.1559	rs6746005	3.27	rs6731333	-0.00832	-2.91	1.018	276	276	blup	0.011446	0.129	-2.5183	0.011791	Brain_Frontal_Cortex_BA9	0.483766
NT5C3B	17	39981335	39992523	0.3811	rs4796750	-3.37	rs9896766	0.382266	11.33	-2.65	399	4	lasso	0.39503	1.15e-38	-2.5189	0.011772	GTEx.Whole_Blood	0.483766
S100B	21	48018875	48025121	0.3047	rs2070435	-3.01	rs2070435	0.115778	6.33	-3.011	297	9	enet	0.120368	3.46e-11	-2.519	0.01178	GTEx.Whole_Blood	0.483766
NOP14-AS1	4	2940000	2960000	0.1159	rs1709003	-3.87	rs1203848	0.00853	4.86	1.898	375	23	enet	0.082761	4.56e-08	2.5186	0.01178	GTEx.Whole_Blood	0.483766
RNF214	11	117000000	117000000	0.2829	rs721486	-4.11	rs673738	0.028	4.12	0.806	535	32	enet	0.022037	0.0356	2.51937	0.01176	Pituitary	0.483766
EDN1	6	12300000	12300000	0.1969	rs11755836	3.59	rs500843	0.019636	-4.27	2.697	571	571	blup	0.041724	0.00605	-2.51833	0.01179	Pituitary	0.483766
CD37	19	49838428	49846592	0.06968	rs1465696	3.24	rs8107548	0.0658	-9.77	2.366	350	8	lasso	0.074464	3.18e-23	-2.5187	0.01178	YFS.BLOOD.RNAARR	0.483766
RFC4	3	187000000	187000000	0.552	rs1851665	-2.7	rs16861184	0.071663	-3.89	-0.315	575	575	blup	0.08372	0.0038	2.5154	0.01189	Brain_Amygdala	0.484083
ZNF843	16	31445569	31454346	0.63	rs2454909	2.68	rs8045738	0.350878	-6.71	2.441	277	7	lasso	0.38663	7.78e-15	-2.5166	0.01185	Brain_Cerebellar_Hemisphere	0.484083
MILR1	17	62461569	62464760	0.1518	rs2270524	-2.31	rs16947887	0.010052	3.86	-1.306	226	2	lasso	0.0885	0.000111	-2.5157	0.011881	Brain_Cerebellum	0.484083
RP11-1293J14.1	2	3500000	3500000	0.6033	rs11885038	3.35	rs10188054	0.2749	-6.57	-1.666	571	36	enet	0.307709	6.08e-14	2.52	0.01185	Brain_Cerebellum	0.484083
PDLIM2	8	22400000	22500000	0.4975	rs1869	-3.4	rs11782130	0.11928	-5.11	2.761	532	532	blup	0.12747	1.27e-05	-2.5146	0.0119	Brain_Cortex	0.484083
DECR2	16	451826	462487	0.176	rs1139897	-4.11	rs3743890	0.15714	4.84	-1.781	392	4	lasso	0.16011	1.57e-06	-2.51583	0.01188	Brain_Nucleus_accumbens_basal_ganglia	0.484083
GPR180	13	95300000	95300000	0.407	rs9561706	3.21	rs1408999	0.272296	-5.96	2.368	638	6	lasso	0.2159	1.9e-07	-2.5158	0.01188	Brain_Putamen_basal_ganglia	0.484083
PLA2G12A	4	111000000	111000000	0.377	rs2346841	3.9	rs2301717	0.03914	-3.97	-1.989	396	18	enet	0.10761	0.00185	2.5151	0.0119	Brain_Substantia_nigra	0.484083
LPAR3	1	85300000	85400000	0.276	rs17115455	-2.85	rs12023575	0.0391	5.58	-2.497	585	10	lasso	0.121638	1.36e-14	-2.51641	0.011856	CMC.BRAIN.RNASEQ	0.484083
SNRPB2	20	16710626	16722417	0.0295	rs7261795	-3.07	rs6044167	0.00393	-4.21	-0.821	720	720	bslmm	0.00891	0.000502	2.51749	0.01182	NTR.BLOOD.RNAARR	0.484083
FAM134A	2	220000000	220000000	0.5325	rs933994	3.65	rs13029742	0.343807	-7.37	1.729	373	8	lasso	0.380811	1.2e-17	-2.51	0.01195	Brain_Cerebellum	0.485267
ZNF462	9	110000000	110000000	0.3199	rs1387596	-3.52	rs6477554	0.19082	5.81	2.701	498	3	lasso	0.221333	1.83e-09	2.5117	0.012	Brain_Caudate_basal_ganglia	0.485399
ZNF548	19	57901218	57912786	0.341	rs862701	-2.86	rs1544494	0.0719	-4.04	-1.674	503	503	blup	0.08149	0.000767	2.51203	0.012	Brain_Cerebellar_Hemisphere	0.485399
ATP10B	5	160000000	160000000	0.4101	rs6888425	-3.41	rs10515816	0.260954	6.29	-2.456	577	8	lasso	0.24526	6.13e-10	-2.51308	0.01197	Brain_Cortex	0.485399
NDUFA10	2	241000000	241000000	0.324	rs10933613	-3.46	rs2289407	0.0161	3.54	1.593	558	558	blup	0.0736	0.00109	2.51311	0.01197	Brain_Nucleus_accumbens_basal_ganglia	0.485399
RP4-564F22.5	20	37034658	37045444	0.5037	rs1739644	3.26	rs1739644	0.274043	6.17	3.263	482	30	enet	0.3889	1.77e-15	2.5128	0.01198	Brain_Nucleus_accumbens_basal_ganglia	0.485399
DIP2B	12	50900000	51100000	0.3611	rs10735827	-3.34	rs1047912	0.274	-18.67	2.357	385	385	bslmm	0.27475	2.84e-90	-2.51076	0.012	YFS.BLOOD.RNAARR	0.485399
COQ2	4	84200000	84200000	0.1255	rs11727365	-3.21	rs4693597	0.107	11.9	-2.5	376	11	lasso	0.11795	1.69e-36	-2.513	0.01197	YFS.BLOOD.RNAARR	0.485399
MRPS21	1	150000000	150000000	0.29	rs7517103	2.96	rs13294	-0.00973	3.09	2.003	250	250	blup	0.05031	0.0207	2.512	0.012005	Brain_Amygdala	0.4854
SLC13A4	7	135000000	135000000	0.3353	rs12540818	2.881	rs10954507	-0.006299	-3.74	1.366	470	10	lasso	0.025411	0.0274	-2.51173	0.01201	Brain_Cerebellum	0.485521
MYO15A	17	18012020	18083116	0.4455	rs1378601	-2.87	rs854771	0.345623	7.63	2.512	326	4	lasso	0.339	1.67e-15	2.5112	0.012031	Brain_Cerebellum	0.486209
VN1R20P	3	14000000	14000000	0.3444	rs9863149	-4	rs9310433	0.107017	-5.01	2.222	528	6	lasso	0.09878	7.8e-05	-2.51089	0.012043	Brain_Caudate_basal_ganglia	0.486533
RP11-502I4.3	15	67800000	67800000	0.1716	rs17244601	2.95	rs2583587	0.0925	4.51	1.814	410	6	enet	0.07361	0.000407	2.5107	0.012049	Brain_Cerebellum	0.486654
RP13-98N21.3	15	82600000	82600000	0.481	rs1972460	-4.27	rs8033050	0.42656	-7.86	2.908	230	11	enet	0.40464	8.36e-18	-2.5103	0.012062	Brain_Caudate_basal_ganglia	0.486897
RP11-600F24.7	14	104000000	104000000	0.129	rs3212054	3.73	rs7154948	0.06868	-4.04	-2.509	354	1	lasso	0.06991	0.000561	2.509	0.0121	Brain_Cerebellum	0.4869
SIGLEC12	19	51994611	52005043	0.439	rs8182477	3.3	rs2009362	0.17293	5.24	2.276	627	7	lasso	0.21049	4.01e-07	2.50839	0.0121	Brain_Hypothalamus	0.4869
PAQR8	6	52200000	52300000	0.1693	rs2076511	3.18	rs4712002	0.0559	-6.21	1.324	551	15	enet	0.150141	7.33e-18	-2.5095	0.01209	CMC.BRAIN.RNASEQ	0.4869
CCDC170	6	152000000	152000000	0.1444	rs12202922	-4.19	rs9383923	0.0163	-5.63	0.827	621	621	blup	0.07199	6.06e-11	-2.5099	0.01208	METSIM.ADIPOSE.RNASEQ	0.4869
RP11-351I21.6	8	12200000	12200000	0.23	rs6993684	3.24	rs13260325	0.05017	-4.87	-2.478	178	11	enet	0.1212	0.000141	2.5086	0.01212	Brain_Hypothalamus	0.487303
RMI2	16	11343506	11445619	0.645	rs415595	3.47	rs12446881	0.283493	-6.6	-2.493	513	33	enet	0.432	6.6e-15	2.50816	0.012136	Brain_Anterior_cingulate_cortex_BA24	0.487786
NUDT2	9	34300000	34300000	0.4522	rs10814062	4.04	rs10971957	0.20295	-6.46	-2.021	342	24	enet	0.275232	1.05e-11	2.50725	0.0122	Brain_Caudate_basal_ganglia	0.488667
ZNF660	3	44600000	44600000	0.565	rs9873604	3.54	rs4234447	0.26492	5.03	2.664	316	33	enet	0.29744	7.02e-08	2.507	0.01218	Brain_Spinal_cord_cervical_c-1	0.488667
GOLGA2B	12	101000000	101000000	0.3436	rs11832861	-3.15	rs12370791	0.08596	5.35	-2.127	342	5	lasso	0.12899	2.49e-05	-2.51	0.01223	Brain_Cerebellar_Hemisphere	0.489387
ST3GAL6-AS1	3	98400000	98500000	0.4589	rs828598	3.56	rs4857414	0.366858	-7.12	-2.447	397	5	lasso	0.41437	2.26e-17	2.5052	0.012239	Brain_Cortex	0.489466
VSTM5	11	93600000	93600000	0.438	rs2658767	-4.15	rs7122140	0.11428	5.34	-1.208	407	29	enet	0.27076	1.57e-10	-2.5052	0.01224	Brain_Nucleus_accumbens_basal_ganglia	0.489466
LTBR	12	6480000	6500000	0.3266	rs11064157	3.73	rs2364484	0.263	12.25	2.597	454	454	bslmm	0.26121	6.1e-39	2.50529	0.01224	METSIM.ADIPOSE.RNASEQ	0.489466
CYP26C1	10	94800000	94800000	0.495	rs701882	3.67	rs11596160	0.085336	-4.55	2.214	530	12	lasso	0.07607	0.0056	-2.5039	0.01228	Brain_Amygdala	0.489857
RP11-73M18.9	14	104000000	104000000	0.269	rs11160745	-3.55	rs7150141	0.04001	4.18	-2.553	349	349	blup	0.0764	0.0022	-2.5035	0.0123	Brain_Anterior_cingulate_cortex_BA24	0.489857
RP11-286H15.1	2	128000000	128000000	0.2069	rs6743767	-3.21	rs2261682	0.065802	4.28	1.962	405	405	blup	0.026655	0.0245	2.5	0.0123	Brain_Cerebellum	0.489857
CAST	5	95900000	96100000	0.4368	rs17401719	-3.48	rs152005	0.274153	6.22	-1.877	463	463	blup	0.29016	9.61e-12	-2.50466	0.01226	Brain_Cortex	0.489857
AC007278.3	2	103000000	103000000	0.416	rs6729953	2.83	rs10515921	-0.009516	3.55	-2.357	562	562	blup	0.00895	0.165	-2.50407	0.0123	Brain_Hypothalamus	0.489857
ZNF506	19	19896648	19932560	0.333	rs8106847	3.23	rs4389259	0.212	4.91	2.371	300	5	lasso	0.18344	1.82e-06	2.50372	0.01229	Brain_Putamen_basal_ganglia	0.489857
TMEM98	17	31254927	31268667	0.1614	rs871289	3.11	rs28923	0.123	7.63	-1.89	533	19	enet	0.11516	7.27e-14	-2.50433	0.012268	CMC.BRAIN.RNASEQ	0.489857
ZNF502	3	44800000	44800000	0.2287	rs9873604	3.54	rs10514710	0.181453	4.93	-2.575	370	20	enet	0.17005	1.16e-06	-2.50258	0.012329	Brain_Cerebellar_Hemisphere	0.490492
NARS2	11	78100000	78300000	0.346	rs665278	-3.95	rs10793334	0.25479	-6.57	2.503	455	2	lasso	0.241672	4.03e-09	-2.50247	0.012333	Brain_Cerebellar_Hemisphere	0.49053
LRRC48	17	17876127	17920203	0.2001	rs1378601	-2.87	rs11078408	0.069785	4.17	-2.227	386	5	lasso	0.118672	3.79e-05	-2.50241	0.012335	Brain_Nucleus_accumbens_basal_ganglia	0.49053
RP11-307E17.8	9	97100000	97100000	0.2313	rs781648	2.27	rs12343123	0.015074	-3.69	1.687	417	9	lasso	0.05655	0.00757	-2.502	0.012348	Brain_Anterior_cingulate_cortex_BA24	0.490927
ZFYVE28	4	2270000	2420000	0.2838	rs762837	4.12	rs2269493	0.148	9.2	-1.215	340	25	enet	0.18073	2.74e-26	-2.50156	0.01236	METSIM.ADIPOSE.RNASEQ	0.491204
ATP10B	5	160000000	160000000	0.3818	rs6888425	-3.41	rs10515816	0.318092	6.82	-2.456	577	4	lasso	0.2987	9.97e-13	-2.49791	0.01249	Brain_Caudate_basal_ganglia	0.492871
RP11-806K15.1	4	177000000	177000000	0.39	rs6829020	2.91	rs7673823	0.251568	-5.85	1.965	378	25	enet	0.26002	8.76e-10	-2.49907	0.01245	Brain_Cerebellar_Hemisphere	0.492871
GCH1	14	55300000	55400000	0.479	rs41353849	-3.28	rs8004018	0.12571	-4.8	1.743	396	26	enet	0.13697	1.49e-06	-2.49803	0.0125	Brain_Cerebellum	0.492871
TMEM175	4	926000	952000	0.359	rs12646225	3.46	rs2290402	0.156327	-5.6	2.848	416	18	enet	0.15237	3.64e-07	-2.49852	0.0125	Brain_Cerebellum	0.492871
POMZP3	7	76200000	76300000	0.8046	rs4090467	-2.63	rs11505688	0.397037	-6.64	-2.547	161	12	lasso	0.50655	1.76e-18	2.49657	0.0125	Brain_Putamen_basal_ganglia	0.492871
TCAIM	3	44400000	44500000	0.355	rs9873604	3.54	rs12488257	-0.00193	-3.07	2.344	318	318	blup	0.06388	0.014	-2.4976	0.012503	Brain_Substantia_nigra	0.492871
RP11-738O11.13	11	55600000	55600000	0.3294	rs1947923	-2.97	rs1023921	0.136	5.29	1.585	407	407	blup	0.197458	3.73e-09	2.49875	0.01246	Pituitary	0.492871
AL049840.1	14	104000000	104000000	0.5451	rs11160745	-3.55	rs861539	0.287	6.93	-2.539	351	10	lasso	0.3461	4.06e-16	-2.49825	0.0125	Pituitary	0.492871
DEPDC1B	5	59900000	60000000	0.174	rs6896680	2.96	rs10063407	0.137392	4.15	2.13	319	4	lasso	0.1764	5.08e-05	2.4971	0.01252	Brain_Spinal_cord_cervical_c-1	0.493064
CCDC69	5	151000000	151000000	0.1268	rs4958872	5.42	rs1061837	0.025079	-3.93	3.03	626	11	enet	0.040078	0.000127	-2.49652	0.01254	GTEx.Whole_Blood	0.493533
RP11-1094H24.4	17	48127713	48133103	0.273	rs271657	-2.7	rs17774763	0.190033	5.63	-2.169	424	4	lasso	0.192	6.26e-09	-2.49656	0.01254	Pituitary	0.493533
RAPSN	11	47500000	47500000	0.1025	rs7126210	2.75	rs3847503	0.033974	3.94	2.269	285	285	blup	0.03035	0.021	2.49597	0.01256	Brain_Caudate_basal_ganglia	0.494241
ELOVL7	5	60000000	60100000	0.0369	rs6896680	2.96	rs7722373	0.0332	-4.81	-2.27	355	355	blup	0.0295	0.000144	2.49593	0.012563	CMC.BRAIN.RNASEQ	0.494279
SIGLEC18P	19	51623244	51626222	0.434	rs8182477	3.3	rs10405562	0.169	5.25	-2.485	615	6	lasso	0.161998	1.5e-07	-2.4958	0.01257	Brain_Cerebellum	0.494315
BCO2	11	112000000	112000000	0.498	rs795467	-2.65	rs11214127	0.257551	-6.12	-2.434	389	8	lasso	0.25645	2.23e-10	2.4935	0.0126	Brain_Cortex	0.494379
GS1-259H13.2	7	99200000	99200000	0.2426	rs17161669	2.92	rs11978582	0.049811	-4	2.669	309	9	lasso	0.05094	0.0101	-2.49563	0.0126	Brain_Putamen_basal_ganglia	0.494379
DIP2B	12	50900000	51100000	0.1195	rs10735827	-3.34	rs1047912	0.081506	5.48	2.357	387	4	lasso	0.081586	5.69e-08	2.49509	0.0126	GTEx.Whole_Blood	0.494379
GGCX	2	85800000	85800000	0.0744	rs6716108	3.16	rs2166529	0.094751	7.5	-2.312	474	8	lasso	0.092728	9.61e-14	-2.49333	0.012655	METSIM.ADIPOSE.RNASEQ	0.495104
EIF2AK4	15	40200000	40300000	0.2411	rs10518679	3.41	rs17722526	0.042851	7.07	-1.015	481	25	enet	0.16988	1.12e-24	-2.49288	0.012671	METSIM.ADIPOSE.RNASEQ	0.495333
MAL	2	95700000	95700000	0.02501	rs7586229	-2.97	rs4854244	0.0554	8.73	-2.48	102	6	lasso	0.058691	1.51e-18	-2.49305	0.012665	YFS.BLOOD.RNAARR	0.495333
GGCX	2	85800000	85800000	0.232	rs6716108	3.16	rs2028900	0.20944	5.61	-2.138	473	9	enet	0.1936	1.13e-06	-2.493	0.0127	Brain_Anterior_cingulate_cortex_BA24	0.495664
STAT2	12	56700000	56800000	0.194	rs10876882	3.21	rs17118431	0.134142	4.92	3.127	269	21	enet	0.15064	4.27e-07	2.49221	0.012695	Brain_Cerebellum	0.495664
GGCX	2	85800000	85800000	0.3109	rs6716108	3.16	rs1058588	0.0883	4.61	-2.281	473	473	blup	0.12027	3.36e-05	-2.4919	0.01271	Brain_Nucleus_accumbens_basal_ganglia	0.495664
RPS26	12	56400000	56400000	0.79	rs10876882	3.21	rs10876870	0.49393	6.38	2.671	287	13	enet	0.41743	7.69e-11	2.4921	0.0127	Brain_Substantia_nigra	0.495664
POMZP3	7	76200000	76300000	0.798	rs4090467	-2.63	rs34238522	0.25041	5.26	1.082	161	19	enet	0.389497	4.82e-10	2.49312	0.0127	Brain_Substantia_nigra	0.495664
CTD-2260A17.1	5	96100000	96100000	0.2328	rs17401719	-3.48	rs27039	0.070871	6.5	2.806	496	9	lasso	0.166106	3.88e-15	2.49171	0.01271	GTEx.Whole_Blood	0.495664
RP11-195E2.4	5	70300000	70300000	0.505	rs6453406	2.44	rs6453406	0.221293	4.32	2.437	40	3	lasso	0.1893	2.62e-05	2.4914	0.012724	Brain_Spinal_cord_cervical_c-1	0.495972
MR1	1	181000000	181000000	0.0486	rs17302583	-4.5	rs10797666	0.043601	5.17	-2.534	479	4	lasso	0.03355	7.39e-06	-2.49135	0.012726	METSIM.ADIPOSE.RNASEQ	0.495972
NDUFAF2	5	60200000	60400000	0.2344	rs6896680	2.96	rs4235483	-0.006956	3.4	1.911	310	310	blup	0.041149	0.00863	2.49057	0.01275	Brain_Caudate_basal_ganglia	0.496151
JAKMIP3	10	134000000	134000000	0.652	rs10430614	3.73	rs11592585	0.415813	7.35	2.562	493	13	lasso	0.35971	3.56e-14	2.49055	0.012754	Brain_Nucleus_accumbens_basal_ganglia	0.496151
AC084809.2	17	31203777	31205655	0.35	rs871289	3.11	rs16575	-0.006687	4.08	-0.399	485	485	blup	0.0435	0.0163	-2.4908	0.012747	Brain_Putamen_basal_ganglia	0.496151
ZNF385C	17	40177660	40215075	0.313	rs4796750	-3.37	rs2070106	0.014509	3.58	0.465	319	319	blup	0.0699	0.00305	2.4898	0.012781	Brain_Putamen_basal_ganglia	0.496635
CCDC104	2	55700000	55800000	0.206	rs6545482	3	rs12612931	0.022918	3.7	0.342	442	29	enet	0.0529	0.00419	-2.48915	0.01281	Brain_Cortex	0.496707
TTC4	1	55200000	55200000	0.512	rs7527646	-3.32	rs17110961	0.125272	4.42	1.994	527	527	blup	0.11791	0.00114	2.4886	0.01283	Brain_Substantia_nigra	0.497245
DEFB134	8	11900000	11900000	0.1185	rs4840584	3.76	rs2618451	0.05364	4.35	1.127	322	322	blup	0.0886	0.000267	2.4877	0.0129	Brain_Cortex	0.497508
RP11-552M11.8	1	112000000	112000000	0.379	rs7515371	-2.94	rs1264888	0.218	-5.78	-2.361	609	4	lasso	0.20219	5.39e-08	2.48689	0.012887	Brain_Nucleus_accumbens_basal_ganglia	0.497508
RSU1	10	16600000	16900000	0.386	rs17139211	-3.19	rs2603796	-0.007781	3.65	0.663	651	651	blup	0.06956	0.00147	-2.48759	0.012861	Brain_Nucleus_accumbens_basal_ganglia	0.497508
ANKRD18B	9	33500000	33600000	0.349	rs1785506	4	rs2248910	0.03687	3.5	-2.464	376	376	blup	0.08751	0.00403	-2.4859	0.0129	Brain_Spinal_cord_cervical_c-1	0.497508
IL17RB	3	53900000	53900000	0.0446	rs7624521	-2.69	rs6766099	0.009791	4.1	-2.375	506	3	enet	0.01034	0.0173	-2.48701	0.012882	CMC.BRAIN.RNASEQ	0.497508
MRPS24	7	43900000	43900000	0.0311	rs10229363	-3.57	rs2527786	0.018791	-5.14	-2.536	393	3	lasso	0.01528	7.3e-06	2.48524	0.0129	NTR.BLOOD.RNAARR	0.497508
ANXA2	15	60600000	60700000	0.17246	rs11631777	3.56	rs1454102	0.137452	13.4	2.228	582	18	enet	0.15011	1.01e-46	2.48677	0.0129	YFS.BLOOD.RNAARR	0.497508
DAB2	5	39400000	39500000	0.19761	rs3776519	-2.6	rs700237	0.204	-16.29	2.309	457	14	lasso	0.2113	2.96e-67	-2.48732	0.0129	YFS.BLOOD.RNAARR	0.497508
RP11-62H7.2	8	8820000	8840000	0.24	rs17663167	3.69	rs4382480	0.10774	4.82	1.673	712	712	blup	0.15412	3.87e-06	2.48644	0.012903	Brain_Cerebellar_Hemisphere	0.497545
BMF	15	40400000	40400000	0.574	rs10518679	3.41	rs2117975	-0.007024	3.51	0.561	455	9	lasso	0.13823	0.000344	2.48598	0.01292	Brain_Spinal_cord_cervical_c-1	0.49765
MAP3K10	19	40697651	40721482	0.1223	rs1165840	2.64	rs7260517	0.025386	4.81	-2.351	383	6	lasso	0.019724	0.00564	-2.48593	0.01292	GTEx.Whole_Blood	0.49765
TTC9B	19	40721965	40724306	0.1738	rs4332846	2.7	rs7249146	0.073628	4.2	-2.397	390	4	lasso	0.03969	0.00725	-2.4863	0.01291	Pituitary	0.49765
RASA4CP	7	44100000	44100000	0.3764	rs17710630	-3.48	rs17551738	0.17659	-5.12	-2.29	347	3	lasso	0.14088	4.33e-06	2.48554	0.01294	Brain_Cortex	0.498263
GALC	14	88300000	88500000	0.277	rs7153766	2.61	rs1372356	0.05382	-3.9	-1.588	473	5	lasso	0.0499	0.0114	2.483	0.013	Brain_Anterior_cingulate_cortex_BA24	0.498762
RP11-303E16.3	16	81050397	81069364	0.2585	rs2549904	3.62	rs16954366	0.08355	-4.36	-2.393	684	6	lasso	0.11289	0.000196	2.4842	0.01298	Brain_Hippocampus	0.498762
MFSD2A	1	40400000	40400000	0.332	rs6657848	-2.89	rs12118846	0.00924	-4.03	1.865	403	3	lasso	0.06102	0.00276	-2.48464	0.012968	Brain_Nucleus_accumbens_basal_ganglia	0.498762
SLC12A9	7	100000000	100000000	0.0678	rs6968731	3.15	rs2396755	0.00654	3.46	2.175	349	349	bslmm	0.03011	0.000124	2.4837	0.013	CMC.BRAIN.RNASEQ	0.498762
EPHX2	8	27300000	27400000	0.2688	rs2322516	3.18	rs1126452	0.297	19.41	2.172	659	17	enet	0.32914	1.17e-111	2.48405	0.01299	YFS.BLOOD.RNAARR	0.498762
ZNF492	19	22817126	22850472	0.0634	rs2935457	2.68	rs4933027	0.052405	-6.22	2.098	300	300	bslmm	0.05243	2.41e-08	-2.48238	0.01305	METSIM.ADIPOSE.RNASEQ	0.500208
METTL15	11	28100000	28400000	0.299	rs7124442	2.83	rs11601602	0.14875	-4.72	-2.425	298	12	enet	0.16809	6.26e-06	2.4823	0.01306	Brain_Anterior_cingulate_cortex_BA24	0.500434
RPS26	12	56400000	56400000	0.784	rs10876882	3.21	rs10876864	0.543	9.16	2.399	291	20	enet	0.62982	1.05e-30	2.48164	0.013078	Brain_Cortex	0.50063
NDUFAF2	5	60200000	60400000	0.1123	rs6896680	2.96	rs26949	0.044438	-4.06	-0.71	310	19	enet	0.08317	0.000407	2.48199	0.01307	Brain_Cortex	0.50063
MCIDAS	5	54500000	54500000	0.1248	rs163098	2.84	rs151203	0.078038	-4.12	0.951	404	404	blup	0.0492	0.00559	-2.48158	0.01308	Brain_Cortex	0.50063
RP11-339B21.15	9	131000000	131000000	0.248	rs7026544	-3.58	rs4734	0.014007	-4.88	-1.28	285	14	enet	0.125	2.34e-05	2.4819	0.0131	Brain_Nucleus_accumbens_basal_ganglia	0.50063
CBY1	22	39052657	39069855	0.0432	rs5995603	3.26	rs2072794	0.02039	-4.77	2.126	377	377	blup	0.02925	0.000152	-2.48122	0.01309	CMC.BRAIN.RNASEQ	0.50063
ZNF554	19	2819872	2835771	0.1081	rs311625	3.35	rs1640271	0.0901	5.75	2.421	409	5	lasso	0.080213	7.37e-08	2.48124	0.01309	GTEx.Whole_Blood	0.50063
SUN2	22	39130734	39162341	0.0319	rs5995603	3.26	rs5750609	0.0229	6.15	2.257	388	388	bslmm	0.02663	4.26e-09	2.4822	0.0131	NTR.BLOOD.RNAARR	0.50063
C8orf58	8	22500000	22500000	0.43	rs1869	-3.4	rs7830206	0.26709	5.94	2.404	526	13	enet	0.2604	1.01e-08	2.47993	0.01314	Brain_Anterior_cingulate_cortex_BA24	0.501598
HRNR	1	152000000	152000000	0.521	rs3126091	4.11	rs10788826	0.145646	-4.92	3.495	386	23	enet	0.37853	1.07e-12	-2.47969	0.01315	Brain_Hypothalamus	0.501598
RBAKDN	7	5110000	5110000	0.2462	rs6463300	-3.59	rs6945065	0.028154	-4.1	2.17	356	4	lasso	0.08882	0.000177	-2.4783	0.0132	Brain_Caudate_basal_ganglia	0.50162
AC092171.4	7	5520000	5520000	0.199	rs6463300	-3.59	rs2966431	-0.006638	3.57	2.711	310	310	blup	0.022377	0.0531	2.4792	0.0132	Brain_Cerebellar_Hemisphere	0.50162
LINC00471	2	232000000	232000000	0.3458	rs2060413	2.26	rs13020024	0.014506	-4.37	1.793	359	12	lasso	0.13987	3.38e-05	-2.47853	0.01319	Brain_Hippocampus	0.50162
WASIR2	16	72910	75123	0.472	rs8051004	-3.34	rs8466	0.274167	-6.16	-2.857	228	4	lasso	0.26587	2.42e-10	2.47951	0.01316	Brain_Nucleus_accumbens_basal_ganglia	0.50162
RAB36	22	23487513	23506537	0.2713	rs17542290	3.47	rs874138	0.11418	4.98	-2.407	393	3	lasso	0.08569	0.000447	-2.4791	0.01317	Brain_Nucleus_accumbens_basal_ganglia	0.50162
AP000347.4	22	23980679	23982949	0.318	rs17542290	3.47	rs12157657	0.154342	-5.71	-2.51	472	8	lasso	0.15219	2.9e-06	2.4794	0.01316	Brain_Nucleus_accumbens_basal_ganglia	0.50162
ANKS1B	12	99100000	100000000	0.0729	rs11832861	-3.15	rs1601915	0.025883	5.21	-1.723	868	868	blup	0.04164	7.29e-06	-2.47783	0.0132	CMC.BRAIN.RNASEQ	0.50162
CMKLR1	12	109000000	109000000	0.0409	rs2111949	-3.41	rs4964676	0.027477	4.85	-1.904	508	4	lasso	0.02955	0.000141	-2.47804	0.0132	CMC.BRAIN.RNASEQ	0.50162
TRIM65	17	73885040	73893084	0.2054	rs7370	-4	rs3760128	0.172	9.75	-2.796	389	5	lasso	0.20956	5.17e-25	-2.47916	0.013169	CMC.BRAIN.RNASEQ	0.50162
SLC2A12	6	134000000	134000000	0.2059	rs9493884	3.2	rs965652	0.113	7.79	-2.487	461	5	lasso	0.150142	7.33e-18	-2.4786	0.01319	CMC.BRAIN.RNASEQ	0.50162
PLA2G12A	4	111000000	111000000	0.0804	rs2346841	3.9	rs11728699	0.094	-7.51	-2.554	398	2	lasso	0.09225	1.12e-13	2.47874	0.01318	METSIM.ADIPOSE.RNASEQ	0.50162
SPATC1L	21	47581062	47604390	0.363	rs2070435	-3.01	rs3788252	0.08722	-4.74	1.724	494	16	enet	0.0967	4.6e-05	-2.47805	0.01321	Pituitary	0.501846
PLA2G5	1	20400000	20400000	0.314	rs668630	-3.24	rs660414	0.120918	-4.62	-2.468	524	7	lasso	0.11267	0.000199	2.4776	0.013227	Brain_Putamen_basal_ganglia	0.502215
RP11-347I19.8	12	122000000	122000000	0.3895	rs2272133	3.7	rs895951	0.161004	-5.14	-2.748	338	5	lasso	0.14584	7.18e-06	2.48	0.0133	Brain_Cerebellar_Hemisphere	0.50276
GLRX	5	95100000	95200000	0.0536	rs13158163	-3.06	rs154448	0.0015	3.43	-0.722	388	388	bslmm	0.0186	0.0021	-2.47601	0.013286	CMC.BRAIN.RNASEQ	0.50276
MED22	9	136000000	136000000	0.1681	rs7855466	-2.88	rs12335	0.152134	7.44	2.453	551	15	enet	0.134938	2e-12	2.47579	0.0133	GTEx.Whole_Blood	0.50276
RP11-371I1.2	1	239000000	239000000	0.2295	rs11584922	2.84	rs10925647	-0.00633	3.7	-0.514	561	30	enet	0.041996	0.0059	-2.47598	0.013287	Pituitary	0.50276
AC000036.4	22	51174253	51176567	0.1664	rs35197053	4.11	rs7510868	0.026564	3.64	2.87	206	3	lasso	0.03032	0.0168	2.4765	0.013269	Pituitary	0.50276
RPS26	12	56400000	56400000	0.709	rs10876882	3.21	rs10876864	0.571	8.49	2.399	290	16	enet	0.7043	9.23e-30	2.4755	0.013305	Brain_Hypothalamus	0.502793
MYO15A	17	18012020	18083116	0.2347	rs1378601	-2.87	rs8071834	0.121395	-4.37	-2.613	326	4	lasso	0.07204	0.00289	2.47439	0.013346	Brain_Anterior_cingulate_cortex_BA24	0.502931
AC084018.1	12	122000000	122000000	0.5411	rs2272133	3.7	rs895954	0.16862	-5.06	-2.553	337	6	lasso	0.16262	2.04e-06	2.47	0.01341	Brain_Cerebellar_Hemisphere	0.502931
MINA	3	97700000	97700000	0.2029	rs2279897	3.09	rs4857296	0.038623	3.91	2.216	382	382	blup	0.07607	0.000705	2.4745	0.013343	Brain_Cortex	0.502931
ST3GAL6-AS1	3	98400000	98500000	0.6209	rs828598	3.56	rs4857414	0.27866	-5.99	-2.447	397	22	enet	0.28579	3.22e-10	2.4725	0.01342	Brain_Frontal_Cortex_BA9	0.502931
SPTBN5	15	42100000	42200000	0.498	rs776717	-2.66	rs1209334	0.223246	-6.1	1.926	418	10	lasso	0.33738	3.23e-13	-2.4745	0.01334	Brain_Nucleus_accumbens_basal_ganglia	0.502931
KLHDC9	1	161000000	161000000	0.0597	rs11584174	4.72	rs4078017	0.00289	3.78	1.082	410	410	bslmm	0.019564	0.00167	2.47291	0.013402	CMC.BRAIN.RNASEQ	0.502931
BCO2	11	112000000	112000000	0.5423	rs795467	-2.65	rs11214127	0.526536	-15.54	-2.434	410	410	bslmm	0.55314	5.94e-81	2.47473	0.013334	CMC.BRAIN.RNASEQ	0.502931
DDX17	22	38879442	38902345	0.0401	rs5995603	3.26	rs12172202	0.024419	4.41	2.302	375	6	lasso	0.03039	0.000115	2.47389	0.01337	CMC.BRAIN.RNASEQ	0.502931
CTSB	8	11700000	11700000	0.227	rs4840584	3.76	rs1293328	0.089641	5.31	-2.612	422	10	enet	0.101134	3.09e-05	-2.4743	0.01335	Pituitary	0.502931
RMI1	9	86600000	86600000	0.0683	rs296888	2.95	rs10868082	0.087145	10.78	2.539	528	528	bslmm	0.0888	1.55e-27	2.47466	0.01334	YFS.BLOOD.RNAARR	0.502931
C8orf58	8	22500000	22500000	0.0379	rs1869	-3.4	rs746011	0.024444	4.89	2.854	522	13	enet	0.01697	0.00115	2.47232	0.013424	METSIM.ADIPOSE.RNASEQ	0.503004
ARMC1	8	66500000	66500000	0.0907	rs12542226	2.43	rs4320587	0.056777	6.14	-2.199	363	8	lasso	0.05218	2.61e-08	-2.47178	0.013444	METSIM.ADIPOSE.RNASEQ	0.503444
ZNF660	3	44600000	44600000	0.2971	rs9873604	3.54	rs939649	0.20068	5.08	3.399	316	6	lasso	0.2875	1.34e-09	2.46907	0.0135	Brain_Anterior_cingulate_cortex_BA24	0.503531
NDUFAF4	6	97300000	97300000	0.2674	rs6568649	-2.47	rs6568649	0.24725	6.25	-2.471	405	2	lasso	0.23599	1.17e-10	-2.47093	0.013476	Brain_Cerebellum	0.503531
UBAP1	9	34200000	34300000	0.1993	rs10814062	4.04	rs4574933	0.0276	3.54	1.573	320	320	blup	0.01707	0.0852	2.4708	0.0135	Brain_Frontal_Cortex_BA9	0.503531
AC084018.1	12	122000000	122000000	0.3001	rs2272133	3.7	rs895951	0.190412	-5.82	-2.748	337	22	enet	0.1791	2.22e-08	2.47044	0.01349	Pituitary	0.503531
CTD-3049M7.1	15	94300000	94600000	0.432	rs3784651	2.5	rs7183260	-0.00266	3.37	1.46	605	605	blup	0.0203	0.049	2.47	0.013512	Brain_Caudate_basal_ganglia	0.503825
RP11-73M18.8	14	104000000	104000000	0.214	rs11160745	-3.55	rs3212136	0.137102	-5.32	2.502	354	9	lasso	0.15277	8.3e-07	-2.46953	0.01353	Brain_Caudate_basal_ganglia	0.504111
DHRS11	17	34948228	34957235	0.4488	rs9906189	-4.52	rs8078079	0.319462	-6.45	2.328	310	3	lasso	0.310951	4.02e-12	-2.46952	0.013529	Brain_Nucleus_accumbens_basal_ganglia	0.504111
ARMC2	6	109000000	109000000	0.2825	rs566575	-3.74	rs2806377	0.13881	4.97	2.108	388	388	blup	0.1382	2.88e-06	2.4685	0.01357	Brain_Caudate_basal_ganglia	0.504254
EFCAB13	17	45400656	45518678	0.2071	rs11651522	2.93	rs3809863	0.1266	4.35	-1.919	346	346	blup	0.11811	0.000171	-2.46877	0.0136	Brain_Hypothalamus	0.504254
SERPINA10	14	94700000	94800000	0.485	rs3765492	-2.71	rs10131610	-0.00803	-3.32	0.336	803	803	blup	0.01419	0.112	-2.4677	0.013599	Brain_Putamen_basal_ganglia	0.504254
CNPPD1	2	220000000	220000000	0.666	rs933994	3.65	rs13029742	-0.002482	-3.9	1.729	373	373	blup	0.064049	0.0139	-2.4685	0.01357	Brain_Substantia_nigra	0.504254
PROM2	2	95900000	96000000	0.276	rs7586229	-2.97	rs4854241	0.17902	-4.23	-2.437	121	3	lasso	0.176684	6.81e-05	2.4686	0.01356	Brain_Substantia_nigra	0.504254
ZKSCAN7	3	44600000	44600000	0.386	rs9873604	3.54	rs4682716	0.045	3.62	-1.484	312	312	blup	0.04637	0.0291	-2.467	0.01362	Brain_Spinal_cord_cervical_c-1	0.50475
RAB6A	11	73400000	73500000	0.0853	rs1792193	3.77	rs2140893	0.113156	-8.72	2.96	360	10	enet	0.11748	3.72e-17	-2.46691	0.01363	METSIM.ADIPOSE.RNASEQ	0.50475
CMYA5	5	79000000	79100000	0.1874	rs6859667	3.51	rs2241826	0.045133	4.17	-2.012	450	9	enet	0.024732	0.0337	-2.46663	0.01364	Brain_Caudate_basal_ganglia	0.504817
NEBL-AS1	10	21500000	21500000	0.226	rs6415963	2.85	rs703093	0.042641	3.81	1.916	421	421	blup	0.10204	0.000176	2.465	0.0137	Brain_Cerebellar_Hemisphere	0.504929
SUOX	12	56400000	56400000	0.3519	rs10876882	3.21	rs10876864	0.178827	-5.37	2.399	293	5	lasso	0.18694	3.18e-07	-2.47	0.01365	Brain_Cerebellar_Hemisphere	0.504929
ADAM33	20	3648612	3662893	0.422	rs910652	-2.52	rs12624921	0.055719	4.27	1.731	507	8	lasso	0.0493	0.00336	2.46594	0.01367	Brain_Cerebellum	0.504929
ARMC2	6	109000000	109000000	0.368	rs566575	-3.74	rs2806373	0.191024	5.85	1.956	387	26	enet	0.211998	1.15e-08	2.46606	0.0137	Brain_Cortex	0.504929
SSTR5-AS1	16	1114093	1128707	0.404	rs1139897	-4.11	rs34775748	-0.007302	-3.63	-3.645	470	470	blup	0.01262	0.128	2.46555	0.01368	Brain_Hypothalamus	0.504929
CLEC12A	12	10100000	10100000	0.2933	rs12310310	-2.88	rs7313235	0.283	12.68	2.328	339	339	bslmm	0.28122	2.7e-42	2.46608	0.01366	METSIM.ADIPOSE.RNASEQ	0.504929
SASS6	1	101000000	101000000	0.1332	rs17405754	2.58	rs2784177	0.0941	4.2	2.465	451	1	lasso	0.063058	0.000915	2.465	0.013701	Pituitary	0.504929
CYSTM1	5	140000000	140000000	0.2063	rs165193	2.57	rs2291878	0.007807	-3.54	0.82	300	300	blup	0.057829	0.00221	-2.46441	0.01372	Brain_Caudate_basal_ganglia	0.505248
PLOD2	3	146000000	146000000	0.2765	rs3762690	4.49	rs6799720	0.217298	5.38	2.268	459	4	lasso	0.20344	4.87e-08	2.46426	0.01373	Brain_Nucleus_accumbens_basal_ganglia	0.505311
FAM215B	17	44636196	44640161	0.295	rs11651522	2.93	rs199439	0.139609	5.65	-2.124	136	136	blup	0.199	3.06e-09	-2.4644	0.013724	Pituitary	0.505311
DNAJC3-AS1	13	96300000	96300000	0.317	rs10162199	3.8	rs7318892	0.02327	-3.88	-1	500	500	blup	0.0206	0.0662	2.464	0.01374	Brain_Frontal_Cortex_BA9	0.505374
RP11-264M12.2	16	77775365	77776897	0.487	rs12930831	3.7	rs308929	0.128463	-4.93	-3.237	890	8	lasso	0.18332	4.2e-07	2.4625	0.0138	Brain_Cerebellar_Hemisphere	0.505827
RP4-739H11.4	1	41200000	41200000	0.239	rs2297755	-2.83	rs545218	0.104669	4.71	-2.499	422	10	lasso	0.129527	8.3e-05	-2.46301	0.013778	Brain_Hypothalamus	0.505827
PLA2G4B	15	42100000	42100000	0.459	rs776717	-2.66	rs1197772	0.083453	-4.27	1.211	404	404	blup	0.14957	3.56e-06	-2.4628	0.01379	Brain_Nucleus_accumbens_basal_ganglia	0.505827
TMEM71	8	134000000	134000000	0.43	rs7832589	-3.69	rs2252805	0.04087	4.08	-2.986	654	7	lasso	0.048574	0.0285	-2.46279	0.013786	Brain_Substantia_nigra	0.505827
SURF6	9	136000000	136000000	0.2424	rs7855466	-2.88	rs120858	0.252954	9.51	2.478	551	8	enet	0.244234	2.25e-22	2.46146	0.0138	GTEx.Whole_Blood	0.505827
CHST13	3	126000000	126000000	0.3203	rs11918048	2.94	rs3845960	0.271	-12.7	-2.891	534	6	lasso	0.30893	4.26e-47	2.4631	0.01377	METSIM.ADIPOSE.RNASEQ	0.505827
RP11-466A19.1	17	30822554	30826351	0.3038	rs28908	-2.92	rs12162135	0.099092	-5.22	2.277	295	9	enet	0.13502	6.93e-06	-2.46224	0.013807	Brain_Cortex	0.505965
TRIM36	5	114000000	115000000	0.0358	rs2963771	2.86	rs6894360	0.000159	3.75	-1.006	432	432	blup	0.00933	0.0125	-2.4621	0.01381	METSIM.ADIPOSE.RNASEQ	0.505965
RP11-458D21.1	1	145000000	145000000	0.4685	rs12124527	-2.34	rs16827043	0.167994	3.87	1.512	111	5	lasso	0.134688	0.000409	2.46171	0.013828	Brain_Spinal_cord_cervical_c-1	0.506393
RAP1GAP	1	21900000	22000000	0.1111	rs84657	2.65	rs10493008	0.070731	6.5	2.283	445	5	lasso	0.07944	6.06e-12	2.46109	0.013852	METSIM.ADIPOSE.RNASEQ	0.506819
SCYL3	1	170000000	170000000	0.365	rs4656729	2.84	rs12144057	0.0124	-3.98	-0.812	560	560	blup	0.15417	9.99e-05	2.4598	0.013901	Brain_Amygdala	0.50709
RP11-504P24.8	1	224000000	224000000	0.27	rs16844819	-3.86	rs2404851	0.259	-5.85	-2.562	337	5	lasso	0.223927	1.71e-08	2.45929	0.0139	Brain_Cerebellar_Hemisphere	0.50709
RP11-481A20.10	8	11900000	11900000	0.1677	rs4840584	3.76	rs6601649	0.029677	-4.38	-1.134	317	317	blup	0.089413	0.000339	2.4603	0.013881	Brain_Nucleus_accumbens_basal_ganglia	0.50709
RP11-286H15.1	2	128000000	128000000	0.2419	rs6743767	-3.21	rs2270160	0.027822	-3.95	-2.599	405	405	blup	0.04358	0.00513	2.46054	0.013873	Pituitary	0.50709
AP000347.4	22	23980679	23982949	0.2603	rs17542290	3.47	rs7289879	0.13717	-4.83	-2.512	472	4	lasso	0.09749	0.000134	2.45953	0.013912	Brain_Cortex	0.507188
JSRP1	19	2252251	2269758	0.235	rs3745814	2.96	rs7254820	-0.0077	3.4	1.061	417	417	blup	0.05578	0.00477	2.45915	0.01393	Brain_Cerebellar_Hemisphere	0.507502
TNS3	7	47300000	47600000	0.368	rs2964959	2.734	rs17626664	0.020853	-3.84	2.224	563	6	lasso	0.04832	0.00366	-2.45916	0.01393	Brain_Cerebellum	0.507502
MRPL24	1	157000000	157000000	0.215	rs1176539	3.07	rs2985714	0.00232	-3.47	1.538	448	448	blup	0.066355	0.00225	-2.45676	0.014	Brain_Cerebellar_Hemisphere	0.507505
AP000347.4	22	23980679	23982949	0.259	rs17542290	3.47	rs7289879	0.123113	-4.7	-2.512	469	7	lasso	0.0855	0.000576	2.45892	0.01394	Brain_Cerebellar_Hemisphere	0.507505
RPS9	19	54704610	54752862	0.775	rs7255328	3.05	rs17239559	0.271502	-6.22	-1.545	480	51	enet	0.37563	1.68e-15	2.45791	0.01397	Brain_Cortex	0.507505
KNG1	3	186000000	186000000	0.5655	rs9968130	2.88	rs3821815	0.218769	-5.9	-2.632	550	12	lasso	0.19709	3.19e-07	2.4586	0.01395	Brain_Frontal_Cortex_BA9	0.507505
RP11-195E2.1	5	70400000	70400000	0.745	rs6453406	2.44	rs6453406	0.329941	6.44	2.437	62	5	lasso	0.49068	9.87e-18	2.458	0.01397	Brain_Hippocampus	0.507505
RMI2	16	11343506	11445619	0.375	rs415595	3.47	rs12446881	0.197584	-5.23	-2.493	513	4	lasso	0.29914	6.58e-10	2.45813	0.013966	Brain_Hypothalamus	0.507505
PIGQ	16	616995	634136	0.356	rs1139897	-4.11	rs4984677	0.231343	-5.47	-2.052	476	476	blup	0.1996	5.94e-07	2.45866	0.013946	Brain_Putamen_basal_ganglia	0.507505
DDOST	1	21000000	21000000	0.066	rs12741305	2.59	rs12404655	0.001025	3.62	-1.327	464	464	bslmm	0.02258	0.000206	-2.45857	0.013949	METSIM.ADIPOSE.RNASEQ	0.507505
SURF6	9	136000000	136000000	0.0764	rs7855466	-2.88	rs3739890	0.066303	6.53	2.381	589	21	enet	0.06164	1.45e-09	2.45797	0.014	METSIM.ADIPOSE.RNASEQ	0.507505
MESDC2	15	81200000	81300000	0.03006	rs7178551	3.67	rs10851942	0.00487	-4.38	3.506	483	483	blup	0.00909	0.000445	-2.4569	0.014	NTR.BLOOD.RNAARR	0.507505
ATF6	1	162000000	162000000	0.1648	rs10918593	-3.45	rs4657100	0.0961	4.75	-2.422	487	3	lasso	0.049894	0.00293	-2.45837	0.013957	Pituitary	0.507505
TOM1L2	17	17746828	17875736	0.227	rs1378601	-2.87	rs3744115	0.270323	-6.86	-2.478	386	16	lasso	0.265	3.57e-12	2.45838	0.013956	Pituitary	0.507505
THUMPD3	3	9400000	9430000	0.4585	rs6443219	3.38	rs2728945	0.157738	5.18	-1.905	546	36	enet	0.22212	3.19e-10	-2.45716	0.014004	Pituitary	0.507505
HBQ1	16	230452	231180	0.3312	rs1139897	-4.11	rs12719801	0.026047	4.33	-2.364	300	300	blup	0.113476	2.31e-05	-2.45669	0.01402	Brain_Caudate_basal_ganglia	0.50756
ST3GAL6-AS1	3	98400000	98500000	0.5951	rs828598	3.56	rs4857414	0.374599	-6.85	-2.447	396	6	lasso	0.34309	5.39e-13	2.45695	0.014012	Brain_Cerebellar_Hemisphere	0.50756
SH3D21	1	36800000	36800000	0.25	rs274132	2.46	rs12116935	0.055417	-3.85	-0.616	356	8	enet	0.10938	0.000278	2.45396	0.0141	Brain_Anterior_cingulate_cortex_BA24	0.508717
ESPNL	2	239000000	239000000	0.4616	rs2136772	3.86	rs12479385	0.305136	6.83	-1.913	492	5	lasso	0.3601	1.43e-15	-2.4555	0.0141	Brain_Caudate_basal_ganglia	0.508717
PTTG1IP	21	46269500	46293752	0.494	rs2838813	3.34	rs1974413	0.006103	-3.77	1.885	568	568	blup	0.1285	2.59e-05	-2.4541	0.0141	Brain_Cerebellar_Hemisphere	0.508717
QSER1	11	32900000	33000000	0.214	rs10835996	-2.58	rs2746036	0.157118	-4.73	-2.162	327	2	lasso	0.11485	3.44e-05	2.4555	0.0141	Brain_Cortex	0.508717
DHRS11	17	34948228	34957235	0.3973	rs9906189	-4.52	rs17560870	0.20156	-5.16	2.279	310	7	lasso	0.19503	1.15e-06	-2.45514	0.0141	Brain_Hypothalamus	0.508717
RP11-231C18.2	4	55200000	55200000	0.364	rs6820303	3.16	rs17084171	0.20769	5.07	-2.379	414	4	lasso	0.14655	2.8e-05	-2.4548	0.01409	Brain_Hypothalamus	0.508717
NPC1	18	21111462	21166581	0.0793	rs1711455	3.27	rs303760	0.068957	-5.79	-1.53	375	3	lasso	0.08023	5.23e-10	2.45439	0.0141	CMC.BRAIN.RNASEQ	0.508717
GPR141	7	37800000	37800000	0.02868	rs17171046	-3.48	rs6978014	0.008674	5.3	1.109	594	8	lasso	0.01773	1.45e-06	2.45451	0.0141	NTR.BLOOD.RNAARR	0.508717
DHRS11	17	34948228	34957235	0.344	rs9906189	-4.52	rs12936319	0.295412	-6.03	2.346	310	2	lasso	0.2857	1.09e-09	-2.4545	0.014106	Brain_Putamen_basal_ganglia	0.508786
NT5C3B	17	39981335	39992523	0.3465	rs4796750	-3.37	rs8073219	0.19167	6.03	-2.715	408	5	lasso	0.24122	8.81e-10	-2.4542	0.01412	Brain_Cortex	0.50899
ZSCAN18	19	58595205	58629794	0.16773	rs7253055	2.44	rs1529329	0.0494	9.04	1.973	447	34	enet	0.132013	6.36e-41	2.45428	0.01412	YFS.BLOOD.RNAARR	0.50899
TMEM50B	21	34804792	34852318	0.247	rs2834078	2.93	rs2834216	0.054642	4.32	2.453	457	2	lasso	0.0749	0.00242	2.4539	0.01413	Brain_Anterior_cingulate_cortex_BA24	0.509049
CHST13	3	126000000	126000000	0.529	rs11918048	2.94	rs16837531	0.23716	-4.88	-2.232	535	7	lasso	0.228331	5.05e-06	2.454	0.014128	Brain_Substantia_nigra	0.509049
BCO2	11	112000000	112000000	0.3039	rs795467	-2.65	rs11214127	0.262348	-6.39	-2.434	387	4	lasso	0.25651	6.58e-11	2.45373	0.01414	Brain_Caudate_basal_ganglia	0.509184
TXNRD2	22	19863040	19921049	0.702	rs175207	3.43	rs3788317	0.021813	-4.96	1.842	523	21	lasso	0.216642	8.07e-10	-2.45356	0.01414	Brain_Cerebellum	0.509184
SEMA3B	3	50300000	50300000	0.344	rs2609024	3.9	rs13091933	0.028857	3.4	3.552	335	323	blup	0.10528	0.00127	2.4532	0.014159	Brain_Amygdala	0.509228
B3GNTL1	17	80901667	81009686	0.5874	rs6502127	3.02	rs3935099	0.202441	-5.42	-1.057	254	254	blup	0.31631	7.6e-13	2.45352	0.014147	Brain_Cortex	0.509228
AC007405.8	2	172000000	172000000	0.3036	rs11693682	-3.04	rs3828275	-0.00849	-3.26	1.336	432	432	blup	0.0134	0.121	-2.4526	0.0142	Brain_Anterior_cingulate_cortex_BA24	0.50939
RP4-739H11.4	1	41200000	41200000	0.304	rs2297755	-2.83	rs12743517	0.263	5.93	-2.507	422	9	lasso	0.237573	5.65e-09	-2.45268	0.0142	Brain_Cerebellar_Hemisphere	0.50939
FTCD	21	47556176	47575481	0.575	rs2070435	-3.01	rs4818826	0.33735	-6.66	1.838	498	9	lasso	0.3308	1.7e-12	-2.4512	0.0142	Brain_Cerebellar_Hemisphere	0.50939
DAPK1	9	90100000	90300000	0.608	rs13298208	3.13	rs7027501	-0.00748	3.5	-0.789	615	615	blup	0.09379	0.00298	-2.4511	0.0142	Brain_Spinal_cord_cervical_c-1	0.50939
TMEM151A	11	66100000	66100000	0.1896	rs3814739	3.19	rs526200	0.093	-4.8	2.142	316	4	lasso	0.114135	9.56e-06	-2.4523	0.01419	Pituitary	0.50939
RAI1	17	17584787	17714325	0.1289	rs4925138	-2.82	rs9913277	-0.001091	-3.58	-2.329	409	409	blup	0.0347	0.0121	2.4518	0.014215	Brain_Cerebellum	0.509771
SAMM50	22	44351301	44406411	0.39053	rs3827386	3.63	rs16991187	0.387618	-22.27	3.075	720	27	enet	0.50359	3.23e-194	-2.4517	0.014217	YFS.BLOOD.RNAARR	0.509771
LRRC37A2	17	44588877	44630815	0.546	rs11651522	2.93	rs169201	0.316	5.84	-2.139	134	10	lasso	0.34071	1.78e-09	-2.4509	0.01425	Brain_Amygdala	0.510266
GDI2	10	5810000	5880000	0.3788	rs4748636	3.16	rs4748572	0.149534	-5.41	2.428	701	7	lasso	0.1228	5.33e-06	-2.45073	0.014257	Brain_Cerebellum	0.510266
GPD1L	3	32100000	32200000	0.3814	rs164208	3.18	rs2880338	0.000546	3.81	1.367	522	522	blup	0.12251	5.48e-06	2.45066	0.01426	Brain_Cerebellum	0.510266
OVGP1	1	112000000	112000000	0.2854	rs7515371	-2.94	rs4838910	0.123	-5.21	-2.585	608	5	lasso	0.143886	3.4e-06	2.45	0.014249	Brain_Cortex	0.510266
MFSD4	1	206000000	206000000	0.1043	rs6593964	2.85	rs2282449	0.0622	-5.48	-2.061	486	4	lasso	0.059928	8.12e-08	2.45111	0.014242	CMC.BRAIN.RNASEQ	0.510266
ZDHHC7	16	85007786	85045338	0.04471	rs751339	-3.93	rs931713	0.00676	-5.34	-3.465	689	689	blup	0.0147	1.07e-05	2.4506	0.01426	NTR.BLOOD.RNAARR	0.510266
RP11-73M18.9	14	104000000	104000000	0.352	rs11160745	-3.55	rs7154572	0.12858	-5.9	2.554	350	10	enet	0.16767	8.82e-08	-2.44925	0.0143	Brain_Cerebellum	0.51035
NDUFAF4	6	97300000	97300000	0.25	rs6568649	-2.47	rs1928968	0.135007	4.32	-2.41	405	8	lasso	0.0546	0.00803	-2.4509	0.0143	Brain_Putamen_basal_ganglia	0.51035
METTL17	14	21500000	21500000	0.0727	rs1268411	-3.42	rs2741732	0.039633	-5.18	-2.512	545	12	enet	0.02836	3.55e-05	2.4494	0.0143	METSIM.ADIPOSE.RNASEQ	0.51035
RIN1	11	66100000	66100000	0.0709	rs3814739	3.19	rs10219183	0.035625	5.15	-2.15	304	304	bslmm	0.0409	8.74e-06	-2.44916	0.014319	CMC.BRAIN.RNASEQ	0.510879
C1orf213	1	23700000	23700000	0.201	rs10917360	-3.05	rs1198498	0.0227	-4.2	1.253	311	311	blup	0.039012	0.0158	-2.4471	0.0144	Brain_Cerebellar_Hemisphere	0.510929
SIVA1	14	105000000	105000000	0.321	rs3809454	3.24	rs4983541	0.104415	4.58	-1.314	372	6	lasso	0.0859	0.00033	-2.44758	0.014382	Brain_Cortex	0.510929
RP11-430H10.1	11	45400000	45400000	0.598	rs875973	-3.42	rs6485621	0.155546	-5.91	2.345	518	37	enet	0.35288	7.04e-14	-2.4485	0.01435	Brain_Nucleus_accumbens_basal_ganglia	0.510929
TPTE2P3	13	53100000	53200000	0.295	rs9563113	2.57	rs4884522	0.0359	3.69	-2.306	370	7	lasso	0.02965	0.0285	-2.4465	0.0144	Brain_Nucleus_accumbens_basal_ganglia	0.510929
GTF2H2	5	70300000	70400000	0.3527	rs6453406	2.44	rs6453406	0.090763	4.53	2.437	52	3	lasso	0.08169	0.000176	2.44761	0.014381	Pituitary	0.510929
AC007204.2	19	20067547	20074273	0.309	rs8106847	3.23	rs2110589	0.158	5.02	2.191	290	290	blup	0.1364	4.25e-05	2.447	0.01441	Brain_Putamen_basal_ganglia	0.511135
SELM	22	31500758	31516055	0.061	rs2413045	-3.33	rs1004243	0.027382	5.3	1.785	375	21	enet	0.0538	1.59e-08	2.4463	0.014433	METSIM.ADIPOSE.RNASEQ	0.511727
RP1-151F17.2	6	16800000	16800000	0.0526	rs16879224	3.58	rs471716	0.0517	-5.66	2.446	534	3	enet	0.04567	1.88e-07	-2.44616	0.01444	METSIM.ADIPOSE.RNASEQ	0.511827
ZNF334	20	45129701	45142198	0.538	rs3092206	3.01	rs847052	-0.01017	3.49	-1.46	558	558	blup	0.109855	0.00137	-2.4453	0.01447	Brain_Spinal_cord_cervical_c-1	0.51222
CAST	5	96000000	96100000	0.15501	rs17401719	-3.48	rs26484	0.126	12.59	-1.982	520	520	bslmm	0.131056	4.89e-40	-2.45	0.01447	NTR.BLOOD.RNAARR	0.51222
BAG5	14	104000000	104000000	0.158	rs3212054	3.83	rs10149249	0.045516	3.65	-2.583	361	361	blup	0.06698	0.00105	-2.44458	0.0145	Brain_Caudate_basal_ganglia	0.512242
CST6	11	65800000	65800000	0.326	rs3814739	3.19	rs684546	0.10148	4.48	-2.546	349	7	enet	0.09844	0.000228	-2.44468	0.014498	Brain_Cerebellar_Hemisphere	0.512242
RP11-140A10.3	10	134000000	134000000	0.341	rs10430614	3.73	rs2818409	0.20605	5.3	2.434	464	11	enet	0.225209	1.45e-07	2.44499	0.01449	Brain_Hypothalamus	0.512242
AQP4-AS1	18	24235706	24770662	0.741	rs16942937	-3.45	rs163056	0.39952	7.2	1.943	559	14	lasso	0.4174	1.52e-14	2.4457	0.0145	Brain_Putamen_basal_ganglia	0.512242
ATP10B	5	160000000	160000000	0.3825	rs6888425	-3.41	rs10515816	0.215172	5.67	-2.456	578	3	lasso	0.22038	5.59e-08	-2.44423	0.01452	Brain_Frontal_Cortex_BA9	0.5128
RNF146	6	128000000	128000000	0.00573	rs564461	-3.17	rs2068626	-0.000594	-3.34	-0.589	323	323	bslmm	0.00231	0.0478	2.44353	0.014544	YFS.BLOOD.RNAARR	0.513053
USP35	11	77900000	77900000	0.0492	rs665278	-3.95	rs7116698	0.047296	5.69	2.296	357	11	lasso	0.03652	3.01e-06	2.44344	0.01455	METSIM.ADIPOSE.RNASEQ	0.51319
STEAP2	7	89800000	89900000	0.2866	rs7798970	-2.9	rs194507	0.116081	-5.25	1.908	494	494	blup	0.191486	1.29e-07	-2.44308	0.01456	Brain_Nucleus_accumbens_basal_ganglia	0.513395
FARP2	2	242000000	242000000	0.3952	rs4675807	-3.57	rs7607714	0.15046	-4.94	2.444	373	25	enet	0.1421	3.42e-05	-2.4433	0.0146	Brain_Anterior_cingulate_cortex_BA24	0.513543
ALG1L11P	8	12000000	12000000	0.2058	rs4840584	3.76	rs4128298	0.120408	-4.58	-2.357	207	4	lasso	0.084705	0.000155	2.4418	0.014615	Brain_Cerebellum	0.513552
MAP2K5	15	67800000	68100000	0.192	rs17244601	2.95	rs3784700	0.116356	-4.36	-2.417	410	9	enet	0.09594	0.000209	2.4414	0.01463	Brain_Nucleus_accumbens_basal_ganglia	0.513857
CTC-429P9.3	19	16744614	16746080	0.196	rs8110418	-4.17	rs1559202	0.0182	-3.73	-0.102	380	380	blup	0.054835	0.00843	2.4401	0.014683	Brain_Anterior_cingulate_cortex_BA24	0.514243
RP11-73M18.9	14	104000000	104000000	0.312	rs11160745	-3.55	rs12881418	0.183	-5.48	2.443	350	5	lasso	0.18231	4.55e-07	-2.4407	0.0147	Brain_Cerebellar_Hemisphere	0.514243
GTF2H2	5	70300000	70400000	0.514	rs6453406	2.44	rs6453406	0.123303	5.01	2.437	52	4	lasso	0.13312	1.84e-05	2.4392	0.0147	Brain_Cerebellar_Hemisphere	0.514243
AC008073.7	2	24400000	24400000	0.3501	rs6746005	3.27	rs11691212	0.270434	6.38	2.091	283	18	enet	0.2831	1.87e-11	2.44066	0.01466	Brain_Cortex	0.514243
PPP6C	9	128000000	128000000	0.0313	rs543180	2.23	rs10760397	0.003338	3.85	1.844	321	20	enet	0.00487	0.105	2.44067	0.0147	GTEx.Whole_Blood	0.514243
SIGLEC12	19	51994611	52005043	0.4147	rs8182477	3.3	rs7253637	0.271781	6.69	2.445	629	20	enet	0.24673	2.56e-11	2.4397	0.0147	Pituitary	0.514243
MADD	11	47300000	47400000	0.4783	rs7126210	2.75	rs1449627	0.163084	-5.66	1.718	302	26	enet	0.30562	7.65e-14	-2.43944	0.01471	Brain_Cerebellum	0.514445
LOC100507140	2	202000000	202000000	0.1228	rs16834415	3.58	rs11686992	0.012268	-5.2	1.699	485	485	blup	0.036618	2.5e-05	-2.4393	0.014716	CMC.BRAIN.RNASEQ	0.514581
RP11-195E2.4	5	70300000	70300000	0.671	rs6453406	2.44	rs6453406	0.26765	6.25	2.437	40	5	lasso	0.36612	1.53e-12	2.4393	0.01472	Brain_Hippocampus	0.514647
KIAA2018	3	113000000	113000000	0.1953	rs2566973	2.67	rs3928555	0.020611	3.72	1.611	412	412	blup	0.04339	0.00718	2.43904	0.014726	Brain_Caudate_basal_ganglia	0.514709
RRH	4	111000000	111000000	0.314	rs2346841	3.9	rs6533470	0.25469	-5.32	-2.759	402	6	lasso	0.25421	1.85e-08	2.4385	0.01475	Brain_Hypothalamus	0.515253
DTX4	11	58900000	59000000	0.1915	rs1453546	2.61	rs12275736	0.01258	4.97	-2.43	335	7	lasso	0.07036	0.00054	-2.43812	0.01476	Brain_Cerebellum	0.515381
TCAIM	3	44400000	44500000	0.3145	rs9873604	3.54	rs2888367	0.0186	-3.52	1.343	318	318	blup	0.06749	0.000692	2.43725	0.0148	Brain_Cerebellum	0.515523
AP001172.2	21	17664112	17680454	0.296	rs453644	3.8	rs239051	0.00531	3.69	-0.739	326	326	blup	0.031895	0.0301	-2.4379	0.0148	Brain_Frontal_Cortex_BA9	0.515523
RP11-195E2.1	5	70400000	70400000	0.7	rs6453406	2.44	rs6453406	0.327876	6.07	2.437	62	5	lasso	0.318861	7.92e-11	2.43736	0.0148	Brain_Putamen_basal_ganglia	0.515523
C7orf71	7	26700000	26700000	0.02078	rs10240247	-3.77	rs6951065	0.010278	4.21	2.767	441	441	blup	0.00536	0.0056	2.43633	0.0148	NTR.BLOOD.RNAARR	0.515523
SURF6	9	136000000	136000000	0.4292	rs7855466	-2.88	rs3739890	0.387705	22.2	2.381	530	12	lasso	0.5444	1e-217	2.43759	0.01479	YFS.BLOOD.RNAARR	0.515523
EFCAB13	17	45400656	45518678	0.3912	rs11651522	2.93	rs3809863	0.163791	5.04	-1.919	346	8	lasso	0.15959	2.56e-06	-2.43689	0.014814	Brain_Cerebellar_Hemisphere	0.515937
NARS2	11	78100000	78300000	0.3782	rs665278	-3.95	rs10751296	0.132	-5.62	2.359	455	7	enet	0.153925	2.44e-07	-2.43671	0.01482	Pituitary	0.515999
CHMP4B	20	32399076	32442172	0.0645	rs910397	-2.12	rs6087526	0.0416	7.59	-1.381	253	253	bslmm	0.0386	1.64e-12	-2.43653	0.014829	NTR.BLOOD.RNAARR	0.516126
AC008073.7	2	24400000	24400000	0.3582	rs6746005	3.27	rs2543662	0.252	5.78	2.431	283	3	lasso	0.23476	3.57e-09	2.43634	0.01484	Brain_Nucleus_accumbens_basal_ganglia	0.516396
OLIG1	21	34442449	34444719	0.0539	rs743328	3.46	rs928736	0.06607	9.14	2.436	474	1	lasso	0.06583	2.27e-20	2.436	0.01485	NTR.BLOOD.RNAARR	0.516454
ZNF492	19	22817126	22850472	0.167	rs2935457	2.68	rs12979848	0.0628	-4.17	2.172	301	301	blup	0.066232	0.000772	-2.4355	0.01487	Brain_Cerebellum	0.516486
WDR61	15	78600000	78600000	0.375	rs16969675	-2.72	rs7183765	0.125842	4.54	2.556	397	6	lasso	0.106347	6.71e-05	2.43566	0.01486	Brain_Cortex	0.516486
ATP10B	5	160000000	160000000	0.402	rs6888425	-3.41	rs10515816	0.258173	6.05	-2.456	578	3	lasso	0.24027	2.23e-09	-2.4358	0.014858	Brain_Nucleus_accumbens_basal_ganglia	0.516486
AP4S1	14	31500000	31600000	0.454	rs229150	5.18	rs7150642	-0.00931	-3.2	0.678	335	335	blup	0.08996	0.00359	-2.4356	0.01487	Brain_Spinal_cord_cervical_c-1	0.516486
ALDH5A1	6	24500000	24500000	0.19937	rs1803005	3.38	rs3761793	0.246	-17.68	2.305	576	9	lasso	0.246	1.38e-79	-2.43552	0.01487	YFS.BLOOD.RNAARR	0.516486
DHX57	2	39000000	39100000	0.2094	rs17508058	2.75	rs10219	0.056573	-4.02	-1.751	320	320	blup	0.08854	0.000464	2.4353	0.014879	Brain_Cerebellar_Hemisphere	0.516491
BCO2	11	112000000	112000000	0.3275	rs795467	-2.65	rs11214127	0.188576	-5.66	-2.434	389	2	lasso	0.21592	8.67e-10	2.43524	0.01488	Brain_Cerebellum	0.516491
ARMC2	6	109000000	109000000	0.303	rs566575	-3.74	rs2806352	0.161419	4.92	2.303	388	4	lasso	0.17385	1.74e-06	2.4357	0.0149	Brain_Frontal_Cortex_BA9	0.516491
RP11-53B2.2	18	13486461	13490675	0.429	rs8098023	2.77	rs1648618	0.19258	6.36	-2.657	497	7	lasso	0.27246	1.68e-12	-2.43508	0.0149	Pituitary	0.516491
AC009495.4	2	167000000	167000000	0.2616	rs6721582	3.41	rs16851176	0.085909	4.73	0.641	432	5	lasso	0.11006	1.38e-05	2.43471	0.014904	Pituitary	0.516491
RP11-439C15.4	8	1920000	1920000	0.4235	rs6996532	-5.03	rs4876268	0.010843	4.23	-0.511	699	37	enet	0.168277	8.34e-08	2.4346	0.014909	Brain_Cerebellum	0.516501
DHX58	17	40253422	40264751	0.1428	rs4796750	-3.37	rs7218506	-0.002986	-3.74	3.013	320	6	lasso	0.06326	0.00189	-2.43439	0.014917	Brain_Cortex	0.516501
SF3A3	1	38400000	38500000	0.0472	rs11208800	2.63	rs4072980	0.0339	-5.18	1.883	474	3	lasso	0.045553	2.79e-06	-2.43445	0.014914	CMC.BRAIN.RNASEQ	0.516501
ST3GAL6-AS1	3	98400000	98500000	0.702	rs828598	3.56	rs4857414	0.42408	-5.93	-2.447	394	6	lasso	0.35502	2.12e-09	2.4343	0.01492	Brain_Spinal_cord_cervical_c-1	0.516531
ST3GAL6-AS1	3	98400000	98500000	0.3461	rs828598	3.56	rs4857414	0.199327	-5.72	-2.447	398	6	lasso	0.17373	3.72e-08	2.43417	0.014926	Pituitary	0.516658
ADCK2	7	140000000	140000000	0.20418	rs534348	2.82	rs2930320	0.211	-16.39	2.203	344	344	bslmm	0.22301	2.32e-71	-2.43405	0.01493	YFS.BLOOD.RNAARR	0.516658
RP1-74M1.3	1	23200000	23200000	0.1991	rs7516175	3.32	rs751022	0.0624	-4.51	2.64	386	386	blup	0.043191	0.0073	-2.43393	0.014936	Brain_Caudate_basal_ganglia	0.516784
FAM66D	8	12000000	12000000	0.289	rs4840584	3.76	rs7823537	0.10768	4.24	-1.879	244	3	lasso	0.1368	5.21e-05	-2.4339	0.01494	Brain_Hypothalamus	0.516784
PLAC8	4	84000000	84100000	0.2996	rs11727365	-3.21	rs13122305	0.131586	-5.18	-2.864	449	5	lasso	0.09337	0.000122	2.43338	0.01496	Brain_Caudate_basal_ganglia	0.517182
ERICH1	8	565000	688000	0.2585	rs12156406	3.29	rs1669716	0.078208	6.77	0.591	585	27	enet	0.186179	6.2e-17	2.4314	0.015	GTEx.Whole_Blood	0.51768
AQP3	9	33400000	33400000	0.2022	rs307658	3.91	rs2228332	0.084107	7.67	-1.305	404	27	enet	0.14022	2.29e-20	-2.43339	0.015	METSIM.ADIPOSE.RNASEQ	0.51768
PDCD6	5	272000	354000	0.0293	rs28416084	-2.94	rs28416084	0.0275	6.15	-2.94	276	276	bslmm	0.02767	1.63e-09	-2.43157	0.015	YFS.BLOOD.RNAARR	0.51768
QSOX1	1	180000000	180000000	0.558	rs10798741	-3.46	rs16855395	0.277	7.3	-2.412	484	10	lasso	0.4047	6e-19	-2.43152	0.01504	Brain_Cerebellum	0.518478
CAST	5	95900000	96100000	0.5628	rs17401719	-3.48	rs26484	0.139	6.45	-1.982	465	12	lasso	0.299074	1.57e-13	-2.43074	0.015068	Brain_Cerebellum	0.518926
INPP5E	9	139000000	139000000	0.4756	rs7388909	-3.15	rs10870164	0.216305	-5.53	-2.59	370	7	lasso	0.27879	2.58e-09	2.4303	0.015085	Brain_Anterior_cingulate_cortex_BA24	0.518929
ALKBH5	17	18086392	18113268	0.4506	rs1378601	-2.87	rs860568	0.215565	5.73	2.673	307	6	lasso	0.20077	3.03e-08	2.42992	0.015102	Brain_Cortex	0.518929
GPIHBP1	8	144000000	144000000	0.2152	rs4874104	-3.67	rs4075205	0.01348	4.11	-1.535	395	395	blup	0.05045	0.00508	-2.4303	0.0151	Brain_Cortex	0.518929
FTCD	21	47556176	47575481	0.619	rs2070435	-3.01	rs4818826	0.20918	-6.1	1.838	498	12	lasso	0.363086	3.98e-13	-2.4307	0.0151	Brain_Frontal_Cortex_BA9	0.518929
RP11-176H8.1	14	31900000	31900000	0.408	rs12886280	-3.72	rs1888576	0.17967	5.57	-1.941	308	24	enet	0.184	2.41e-06	-2.4298	0.0151	Brain_Hypothalamus	0.518929
SH3YL1	2	218000	266000	0.176	rs12714409	-2.68	rs300780	0.010236	3.54	1.178	374	374	blup	0.0336	0.0125	2.43061	0.015074	Pituitary	0.518929
MYO1D	17	30819540	31204195	0.03403	rs871289	3.11	rs17183295	0.007814	5.57	-0.275	545	545	blup	0.01643	2.9e-06	2.4294	0.0151	YFS.BLOOD.RNAARR	0.518929
KPNA5	6	117000000	117000000	0.1718	rs9400957	-2.79	rs11757332	0.15801	-5.32	-2.626	368	4	lasso	0.13915	1.22e-06	2.42968	0.015112	Brain_Cerebellum	0.519053
RP11-375N15.2	8	9410000	9410000	0.262	rs17663167	3.69	rs7814014	0.00908	-4.37	1.752	596	596	blup	0.0786	0.00192	-2.4294	0.01512	Brain_Anterior_cingulate_cortex_BA24	0.519211
GDI2	10	5810000	5880000	0.3544	rs4748636	3.16	rs2275774	0.091252	-4.92	1.921	701	12	enet	0.067154	0.00104	-2.42911	0.015136	Brain_Caudate_basal_ganglia	0.519211
VSX1	20	25051521	25062996	0.519	rs4813547	-2.96	rs743018	0.16614	-4.89	-2.676	474	7	lasso	0.22627	3.57e-08	2.429	0.015131	Brain_Frontal_Cortex_BA9	0.519211
GHRLOS	3	10300000	10300000	0.3865	rs12492242	-3.24	rs2075355	0.30762	11.85	2.083	617	7	lasso	0.34932	3.91e-44	2.42917	0.015134	CMC.BRAIN.RNASEQ	0.519211
FCGR2B	1	162000000	162000000	0.25361	rs11584174	4.72	rs35835689	0.0645	10.51	-0.495	511	88	enet	0.183291	7.9e-57	-2.42932	0.015127	NTR.BLOOD.RNAARR	0.519211
LIN7C	11	27500000	27500000	0.01452	rs7942200	3.1	rs10835201	0.00475	-4.33	2.558	392	3	lasso	0.00673	0.00218	-2.4293	0.01513	NTR.BLOOD.RNAARR	0.519211
TMEM8A	16	420773	434396	0.647	rs1139897	-4.11	rs540	0.488312	-7.92	2.28	385	14	enet	0.50757	1.04e-20	-2.4278	0.01519	Brain_Cerebellar_Hemisphere	0.519224
PDZD8	10	119000000	119000000	0.4765	rs2255385	2.48	rs363230	0.129857	-5.62	1.622	540	18	enet	0.20309	3.04e-09	-2.42769	0.015195	Brain_Cerebellum	0.519224
BRIX1	5	34900000	34900000	0.3153	rs10461948	3.23	rs163585	0.00929	3.91	-1.839	512	512	blup	0.02701	0.0237	-2.42842	0.015165	Brain_Cerebellum	0.519224
NDUFAF4	6	97300000	97300000	0.309	rs6568649	-2.47	rs1928968	0.146298	5.15	-2.41	405	8	lasso	0.168434	4.58e-07	-2.42841	0.0152	Brain_Cortex	0.519224
RP11-62H7.2	8	8820000	8840000	0.3147	rs17663167	3.69	rs9329175	0.14151	-6.23	-1.312	716	23	enet	0.29927	4.01e-12	2.4265	0.0152	Brain_Cortex	0.519224
CRABP1	15	78600000	78600000	0.298	rs16969675	-2.72	rs12592250	0.085031	4.16	-0.613	393	20	enet	0.13153	7.31e-05	-2.4284	0.01516	Brain_Hypothalamus	0.519224
RP11-259G18.1	17	44344403	44346060	0.1575	rs199529	-2.61	rs17689471	0.1602	4.96	-1.982	66	66	blup	0.18594	2.11e-06	-2.42775	0.0152	Brain_Hypothalamus	0.519224
FAM160B1	10	117000000	117000000	0.0692	rs10885622	-3.08	rs7908665	0.001495	-3.98	-2.606	377	22	enet	0.01066	0.0323	2.42823	0.015173	GTEx.Whole_Blood	0.519224
ZSWIM7	17	15879874	15897144	0.0798	rs3925260	-2.97	rs3744330	0.006712	3.51	-2.74	276	22	enet	0.012131	0.0242	-2.4279	0.015188	GTEx.Whole_Blood	0.519224
SH3YL1	2	218000	265000	0.12319	rs12714409	-2.68	rs7605824	0.167	-14.56	-2.42	371	5	lasso	0.165321	6.16e-51	2.4266	0.0152	NTR.BLOOD.RNAARR	0.519224
BIN3	8	22500000	22500000	0.2648	rs1869	-3.4	rs7830206	0.106114	5.21	2.404	515	5	lasso	0.089258	8.95e-05	2.428	0.01518	Pituitary	0.519224
SYTL1	1	27700000	27700000	0.0713	rs17262181	-2.43	rs17262181	0.034552	-6.96	-2.426	185	2	lasso	0.0314	1.39e-10	2.42799	0.015183	YFS.BLOOD.RNAARR	0.519224
SLC6A5	11	20600000	20700000	0.3432	rs11025886	-3.31	rs1520906	-0.006593	3.3	1.224	658	658	blup	0.01111	0.102	2.42736	0.01521	Brain_Cerebellum	0.519421
RP11-430B1.2	15	52500000	52500000	0.276	rs2398	-3	rs4776010	0.122406	-4.49	-2.381	398	2	lasso	0.112353	8.37e-05	2.42715	0.015218	Brain_Cerebellar_Hemisphere	0.519617
RP11-302B13.1	12	49300000	49300000	0.334	rs2731105	2.93	rs11168783	0.074453	4.82	1.394	338	338	blup	0.13531	1.38e-06	2.42681	0.01523	Pituitary	0.51974
GDI2	10	5810000	5880000	0.0816	rs4748636	3.16	rs1858446	0.104	-7.77	2.453	745	2	lasso	0.097376	2.23e-14	-2.4259	0.01527	METSIM.ADIPOSE.RNASEQ	0.520304
FAM192A	16	57186378	57220028	0.306	rs609950	-3.61	rs9937918	-0.009154	-3.71	1.075	534	534	blup	0.06	0.00612	-2.42578	0.015276	Brain_Anterior_cingulate_cortex_BA24	0.520381
PCSK4	19	1481427	1490751	0.544	rs8106290	2.74	rs12459408	0.146	-5.85	2.075	405	5	lasso	0.173085	5.32e-08	-2.4256	0.01528	Brain_Cerebellum	0.520381
NDUFB2	7	140000000	140000000	0.03326	rs534348	2.82	rs4727011	0.01932	-5.56	2.524	363	363	bslmm	0.02124	1.45e-07	-2.42424	0.0153	NTR.BLOOD.RNAARR	0.520381
SREBF1	17	17713713	17740325	0.07415	rs1378601	-2.87	rs1889018	0.112871	-12.2	-2.349	413	7	lasso	0.10793	2.18e-33	2.4258	0.0153	YFS.BLOOD.RNAARR	0.520381
EPM2AIP1	3	37000000	37000000	0.0268	rs7645818	-2.81	rs6806158	0.009125	3.6	1.663	408	32	enet	0.01649	0.00361	2.42505	0.015306	CMC.BRAIN.RNASEQ	0.52044
METTL21C	13	103000000	103000000	0.3962	rs618260	3.76	rs3885617	0.23566	6.16	1.435	676	7	lasso	0.26997	3.55e-12	2.42463	0.015324	Brain_Cerebellum	0.520835
BRMS1	11	66100000	66100000	0.274	rs3814739	3.19	rs1785631	0.0379	3.53	2.426	305	16	enet	0.05866	0.0135	2.42382	0.01536	Brain_Amygdala	0.521477
CTB-109A12.1	5	157000000	157000000	0.4833	rs17608701	-3.5	rs11134778	0.243033	5.48	1.716	522	16	enet	0.18627	7.08e-07	2.42378	0.01536	Brain_Frontal_Cortex_BA9	0.521477
SEC23IP	10	122000000	122000000	0.1072	rs1537219	3.17	rs12263497	0.0698	-5.75	-2.126	520	3	lasso	0.06063	6.84e-08	2.424	0.015352	CMC.BRAIN.RNASEQ	0.521477
MYO15A	17	18012020	18083116	0.164	rs1378601	-2.87	rs854767	0.140274	5.45	-2.461	326	8	lasso	0.157	1.9e-07	-2.4236	0.015367	Pituitary	0.521569
RP11-195E2.1	5	70400000	70400000	0.634	rs6453406	2.44	rs6453406	0.13773	4.45	2.437	62	62	blup	0.20166	7.66e-06	2.4231	0.01539	Brain_Amygdala	0.521601
RMI1	9	86600000	86600000	0.3368	rs2118168	2.99	rs4877815	0.20915	5.87	-2.184	528	4	lasso	0.22816	2.58e-10	-2.42194	0.0154	Brain_Cerebellum	0.521601
ROGDI	16	4846969	4852951	0.585	rs2075639	-3.22	rs8118	0.16521	5.05	1.31	389	18	enet	0.20329	1.81e-05	2.4229	0.0154	Brain_Substantia_nigra	0.521601
PLA2G5	1	20400000	20400000	0.554	rs668630	-3.24	rs660414	0.206	-5.78	-2.468	524	9	lasso	0.24147	2.02e-09	2.42225	0.015425	Brain_Nucleus_accumbens_basal_ganglia	0.521935
HTR6	1	20000000	20000000	0.0915	rs668630	-3.24	rs10159394	0.0522	5.34	2.078	537	5	lasso	0.033847	4.93e-05	2.4222	0.015427	CMC.BRAIN.RNASEQ	0.521935
BCO2	11	112000000	112000000	0.315	rs795467	-2.65	rs11214127	0.282032	-6.38	-2.434	389	2	lasso	0.27236	1.36e-10	2.4218	0.01544	Brain_Nucleus_accumbens_basal_ganglia	0.522153
PPFIA4	1	203000000	203000000	0.08563	rs10920473	2.9	rs2270543	0.0548	-8.55	1.146	521	9	lasso	0.088096	6.14e-27	-2.42183	0.015442	NTR.BLOOD.RNAARR	0.522153
RANBP17	5	170000000	171000000	0.1048	rs6883450	3.18	rs3860763	0.138	-8.26	-2.34	714	3	lasso	0.13	1.35e-15	2.42173	0.015447	CMC.BRAIN.RNASEQ	0.522178
GPR180	13	95300000	95300000	0.657	rs9561706	3.14	rs7998025	0.16276	-5.12	2.44	635	10	lasso	0.17336	3.59e-05	-2.4195	0.0155	Brain_Amygdala	0.522377
TTC40	10	135000000	135000000	0.2492	rs12356978	3.29	rs4880459	0.04984	-4.25	0.75	424	424	blup	0.06122	0.00119	-2.42112	0.015473	Brain_Cerebellum	0.522377
NARS2	11	78100000	78300000	0.686	rs665278	-3.95	rs10793334	0.256291	-6.38	2.503	455	12	lasso	0.28631	1.38e-11	-2.4194	0.0155	Brain_Cortex	0.522377
MROH6	8	145000000	145000000	0.561	rs11786739	4.73	rs4874159	0.124485	-4.91	1.782	358	21	enet	0.242038	1.06e-08	-2.4206	0.015496	Brain_Frontal_Cortex_BA9	0.522377
SNRNP25	16	103828	107669	0.3193	rs8466	-2.86	rs8466	0.188035	-9.34	-2.857	230	230	bslmm	0.19314	5.48e-23	2.42114	0.01547	CMC.BRAIN.RNASEQ	0.522377
ZNF300P1	5	150000000	150000000	0.696	rs4958872	5.42	rs6882830	0.242133	-6.72	2.861	536	45	enet	0.53243	6.35e-21	-2.42008	0.01552	Brain_Frontal_Cortex_BA9	0.52269
CELF2	10	11000000	11400000	0.02416	rs7088943	-3.53	rs2762537	0.00523	4.53	1.263	807	807	blup	0.00866	0.000591	2.42	0.01552	NTR.BLOOD.RNAARR	0.52269
PHTF1	1	114000000	114000000	0.0276	rs3006993	2.94	rs6669008	0.015807	4.71	2.451	513	12	enet	0.0176	1.29e-06	2.42005	0.015518	YFS.BLOOD.RNAARR	0.52269
LRRC37A2	17	44588877	44630815	0.6501	rs11651522	2.93	rs199439	0.528485	7.61	-2.124	136	37	enet	0.60895	1.46e-23	-2.41942	0.015545	Brain_Anterior_cingulate_cortex_BA24	0.523387
ERAP1	5	96100000	96100000	0.5242	rs17401719	-3.48	rs28096	0.0934	-5.19	-3.299	499	58	enet	0.22758	1.07e-07	2.4179	0.01561	Brain_Anterior_cingulate_cortex_BA24	0.524201
ZFP14	19	36827162	36870101	0.316	rs826969	2.52	rs2857	0.139318	-4.58	-1.829	304	21	enet	0.12224	1.92e-05	2.41761	0.01562	Brain_Cortex	0.52432
RPS26	12	56400000	56400000	0.774	rs10876882	3.21	rs10876864	0.566953	9.22	2.399	291	7	lasso	0.685877	6e-34	2.41698	0.01565	Brain_Nucleus_accumbens_basal_ganglia	0.524605
AC090696.2	15	28000000	28000000	0.362	rs3098551	3.41	rs2279728	0.208278	-6.1	-2.292	455	3	enet	0.22678	7.01e-09	2.4161	0.01569	Brain_Nucleus_accumbens_basal_ganglia	0.525199
RPS26	12	56400000	56400000	0.4848	rs10876882	3.21	rs10876864	0.624998	16.82	2.399	291	5	lasso	0.62824	5.86e-99	2.41591	0.0157	CMC.BRAIN.RNASEQ	0.525199
SEC16A	9	139000000	139000000	0.0691	rs7388909	-3.15	rs4379550	0.050224	-5.12	-2.472	352	5	lasso	0.039801	0.000134	2.41549	0.0157	GTEx.Whole_Blood	0.525199
RP11-552F3.10	17	73893141	73896229	0.3455	rs7370	-4	rs10852766	0.089259	-4.22	-2.685	390	7	lasso	0.0572	0.00169	2.4155	0.015715	Brain_Cerebellum	0.525484
RP11-264M12.2	16	77775365	77776897	0.661	rs12930831	3.7	rs2914458	0.189743	5.46	1.206	889	17	lasso	0.238	5.16e-08	2.41503	0.015734	Brain_Anterior_cingulate_cortex_BA24	0.525671
AC007278.3	2	103000000	103000000	0.1743	rs6729953	2.83	rs4988958	-0.004572	3.84	-2.296	563	563	blup	0.00699	0.159	-2.4103	0.0159	Brain_Caudate_basal_ganglia	0.525671
ZNF253	19	19976695	20005483	0.193	rs8106847	3.23	rs4389259	0.065	-4.15	2.371	298	7	lasso	0.04416	0.0109	-2.41137	0.01589	Brain_Cerebellar_Hemisphere	0.525671
EFTUD2	17	42927311	42977030	0.2503	rs1071682	2.94	rs6503404	0.082701	-4.07	-2.379	369	369	blup	0.0732	0.000421	2.4108	0.015918	Brain_Cerebellum	0.525671
KCNIP3	2	96000000	96100000	0.0944	rs7586229	-2.97	rs3772044	0.022871	3.62	-2.43	119	119	blup	0.0548	0.00364	-2.41164	0.01588	Brain_Cortex	0.525671
FTCD-AS1	21	47571652	47572561	0.284	rs2070435	-3.01	rs2839134	0.032287	-4.13	1.861	496	13	lasso	0.07002	0.00112	-2.4102	0.0159	Brain_Cortex	0.525671
PKDREJ	22	46651560	46659219	0.4046	rs2272937	-3.63	rs6519994	0.011186	-4.08	-1.899	467	467	blup	0.12282	1.83e-05	2.41425	0.015768	Brain_Cortex	0.525671
LCE5A	1	152000000	152000000	0.2546	rs3126091	4.11	rs17596572	0.0695	4.38	1.763	405	14	enet	0.075239	0.00161	2.41294	0.015824	Brain_Frontal_Cortex_BA9	0.525671
EXT2	11	44100000	44300000	0.3158	rs10838212	3.42	rs4551754	0.00113	-3.64	1.353	551	551	blup	0.09119	0.000549	-2.41084	0.01592	Brain_Frontal_Cortex_BA9	0.525671
RP11-745C15.2	7	54800000	54900000	0.441	rs11773818	3.26	rs2699214	0.003534	3.39	-1.67	494	494	blup	0.11595	0.000102	-2.41321	0.01581	Brain_Frontal_Cortex_BA9	0.525671
PPP2R4	9	132000000	132000000	0.3399	rs7039420	2.8	rs3118634	0.0611	-3.76	-0.086	383	383	blup	0.09475	0.000432	2.4145	0.0158	Brain_Frontal_Cortex_BA9	0.525671
SFTPD	10	81700000	81700000	0.643	rs7916423	2.21	rs11201011	0.21372	-5.73	1.187	305	305	blup	0.27593	2.3e-09	-2.4122	0.01586	Brain_Hippocampus	0.525671
RP11-1334A24.6	5	177000000	177000000	0.172	rs6870999	2.52	rs10476213	0.049372	-3.8	-1.791	262	11	lasso	0.01771	0.0879	2.4146	0.01575	Brain_Hippocampus	0.525671
ZNF815P	7	5860000	5890000	0.31	rs4724712	3.254	rs2345864	-0.005393	-3.21	1.406	334	334	blup	0.0378	0.0234	-2.4132	0.01581	Brain_Hippocampus	0.525671
RP11-430B1.2	15	52500000	52500000	0.485	rs2398	-3	rs4774612	0.323719	-6.43	-2.169	398	4	lasso	0.34895	1.28e-11	2.411	0.01591	Brain_Hypothalamus	0.525671
2020-09-15	1	87300000	87400000	0.352	rs12032178	2.54	rs4606291	0.207	6.14	-2.211	446	446	blup	0.21141	2.53e-08	-2.41308	0.015818	Brain_Nucleus_accumbens_basal_ganglia	0.525671
RP11-108M9.6	1	17200000	17200000	0.124	rs733785	3.71	rs3754507	-0.00388	3.67	1.642	348	348	blup	0.03226	0.0234	2.41229	0.015853	Brain_Nucleus_accumbens_basal_ganglia	0.525671
UBE2FP3	1	112000000	112000000	0.278	rs7515371	-2.94	rs1264899	0.0283	4.39	-2.308	617	4	lasso	0.03512	0.0279	-2.41177	0.015875	Brain_Putamen_basal_ganglia	0.525671
CRNKL1	20	20015012	20036690	0.567	rs1003356	-2.7	rs6046677	0.01018	3.64	0.912	660	660	blup	0.101108	0.0021	2.411	0.01591	Brain_Spinal_cord_cervical_c-1	0.525671
MCM6	2	137000000	137000000	0.1465	rs12478902	3.82	rs16832138	0.047358	5.7	2.846	289	4	lasso	0.083851	2.11e-10	2.411	0.015909	CMC.BRAIN.RNASEQ	0.525671
WASF2	1	27700000	27800000	0.048	rs11587393	2.55	rs2474287	0.042501	5.4	1.298	224	26	enet	0.0468	1.34e-07	2.41079	0.015918	METSIM.ADIPOSE.RNASEQ	0.525671
PEX5L	3	180000000	180000000	0.0552	rs2879588	3.42	rs6764772	0.0293	4.68	-2.469	379	4	lasso	0.03078	1.71e-05	-2.4117	0.01588	METSIM.ADIPOSE.RNASEQ	0.525671
BANK1	4	102000000	103000000	0.0436	rs17199964	3.33	rs7675129	0.0353	4.82	-2.228	631	2	lasso	0.02692	5.51e-05	-2.41402	0.01578	METSIM.ADIPOSE.RNASEQ	0.525671
MRPL1	4	78800000	78900000	0.21	rs9307306	3.4	rs9307306	0.0535	8.47	3.395	486	486	bslmm	0.08908	1.28e-27	2.4148	0.01574	YFS.BLOOD.RNAARR	0.525671
CCBL1	9	132000000	132000000	0.0433	rs7039420	2.8	rs2259043	0.022939	6.34	1.81	321	321	blup	0.04172	1.4e-13	2.4115	0.01589	YFS.BLOOD.RNAARR	0.525671
GTF2H2	5	70300000	70400000	0.4464	rs6453406	2.44	rs6453406	0.0679	4.39	2.437	52	2	lasso	0.08654	0.00117	2.4094	0.01598	Brain_Anterior_cingulate_cortex_BA24	0.526706
LINC00426	13	30900000	31000000	0.317	rs9508801	3.17	rs2149851	0.286308	-6.32	2.55	583	5	enet	0.26333	1.18e-10	-2.4091	0.016	Brain_Cortex	0.526706
ZNF730	19	23299777	23330021	0.191	rs2935457	2.68	rs1693294	0.056159	-3.92	1.607	272	9	lasso	0.12437	0.000115	-2.40781	0.016	Brain_Hypothalamus	0.526706
WWP2	16	69796186	69975644	0.0999	rs9929547	2.59	rs3748388	0.034998	-5.36	2.315	274	274	bslmm	0.06238	4.43e-08	-2.40959	0.01597	CMC.BRAIN.RNASEQ	0.526706
GGCX	2	85800000	85800000	0.5	rs6716108	3.16	rs1058588	0.224663	6.48	-2.281	473	8	lasso	0.18831	9.12e-09	-2.40933	0.015982	Pituitary	0.526706
RP11-195E2.4	5	70300000	70300000	0.399	rs6453406	2.44	rs4976210	0.087	4.07	1.962	40	40	blup	0.12909	0.000372	2.4085	0.01602	Brain_Amygdala	0.526943
APOB	2	21200000	21300000	0.1327	rs11096672	3.07	rs1367117	0.123483	-7.58	2.39	450	2	lasso	0.122649	1.04e-14	-2.40822	0.016031	CMC.BRAIN.RNASEQ	0.527233
SNORA42	7	6060000	6060000	0.4007	rs4724712	3.254	rs2009115	0.181877	-6.25	-1.984	342	4	lasso	0.222158	4.68e-10	2.40795	0.01604	Brain_Cerebellum	0.52724
RP3-462E2.5	12	112000000	112000000	0.171	rs593226	3.96	rs4357753	-0.00147	-3.51	1.013	186	186	blup	0.0345	0.0309	-2.408	0.016042	Brain_Hypothalamus	0.52724
TMEM8A	16	420773	434396	0.265	rs1139897	-4.11	rs3830160	0.208759	5.52	2.408	384	1	lasso	0.2146	2.07e-07	2.408	0.01604	Brain_Putamen_basal_ganglia	0.52724
NARS2	11	78100000	78300000	0.2039	rs665278	-3.95	rs10793334	0.140297	-4.78	2.503	455	5	lasso	0.13324	4.4e-06	-2.40758	0.01606	Brain_Caudate_basal_ganglia	0.527618
HEATR5A	14	31800000	31900000	0.235	rs12886280	-3.72	rs7150262	0.157	-5.07	-2.511	301	3	lasso	0.13992	1.11e-05	2.4059	0.0161	Brain_Cerebellar_Hemisphere	0.527866
DHRS11	17	34948228	34957235	0.346	rs9906189	-4.52	rs1005551	0.301	-6.25	2.498	310	9	enet	0.30001	9.91e-11	-2.40722	0.016074	Brain_Frontal_Cortex_BA9	0.527866
SERPING1	11	57400000	57400000	0.0397	rs2511990	-3.4	rs7102271	0.038022	7.22	1.642	400	6	lasso	0.03854	1.17e-12	2.40741	0.01607	YFS.BLOOD.RNAARR	0.527866
ATXN2	12	112000000	112000000	0.04761	rs593226	3.96	rs2239194	0.0186	6.58	1.799	257	257	blup	0.03725	2.76e-12	2.40718	0.0161	YFS.BLOOD.RNAARR	0.527866
ARSA	22	51063446	51066607	0.50144	rs35197053	4.11	rs6151429	0.24038	-17.51	-1.388	232	94	enet	0.35473	2.52e-122	2.4066	0.0161	YFS.BLOOD.RNAARR	0.527866
ZNF605	12	133000000	134000000	0.498	rs7134809	2.59	rs11833667	0.194019	6.15	2.374	210	210	blup	0.30689	6.66e-14	2.40623	0.016118	Brain_Cerebellum	0.528308
ABLIM3	5	149000000	149000000	0.429	rs11954165	2.91	rs13161048	0.200939	-5.2	2.228	533	6	lasso	0.26494	5.28e-09	-2.4062	0.01612	Brain_Hippocampus	0.528308
GAR1	4	111000000	111000000	0.254	rs2346841	3.9	rs6815517	0.016549	-3.74	-2.425	403	403	blup	0.06251	0.00295	2.40485	0.01618	Brain_Cerebellar_Hemisphere	0.529224
NDUFA10	2	241000000	241000000	0.617	rs10933613	-3.46	rs6735806	0.116226	-5.07	-1.695	559	13	lasso	0.28048	2.69e-09	2.40429	0.0162	Brain_Hypothalamus	0.529224
FGFR4	5	177000000	177000000	0.256	rs3762974	2.88	rs2278493	0.026008	-3.67	1.963	387	8	lasso	0.02078	0.0743	-2.40492	0.016176	Brain_Hypothalamus	0.529224
ZNF300P1	5	150000000	150000000	0.739	rs4958872	5.42	rs11741861	0.270707	6.35	-1	536	11	lasso	0.4528	1.24e-15	-2.40509	0.016169	Brain_Hypothalamus	0.529224
NUDT2	9	34300000	34300000	0.474	rs10814062	4.04	rs10971957	0.267023	-5.1	-2.021	342	6	lasso	0.17187	8.63e-05	2.4042	0.0162	Brain_Substantia_nigra	0.529224
SHKBP1	19	41082756	41097305	0.0464	rs4332846	2.7	rs10410606	0.035362	7.04	-1.56	413	18	enet	0.04111	3.14e-13	-2.4055	0.0162	NTR.BLOOD.RNAARR	0.529224
PIWIL2	8	22100000	22200000	0.454	rs1869	-3.4	rs13259097	0.18196	4.95	-2.736	480	7	enet	0.275129	4.19e-07	-2.40408	0.016213	Brain_Substantia_nigra	0.529436
PRKG2	4	82000000	82100000	0.1376	rs11542053	2.38	rs2044211	0.025572	-4.66	-0.943	398	398	bslmm	0.049556	1.04e-06	2.40362	0.01623	CMC.BRAIN.RNASEQ	0.529636
FAM66D	8	12000000	12000000	0.314	rs4840584	3.76	rs7823808	0.028327	4.17	-1.859	244	7	lasso	0.17058	6.83e-05	-2.4034	0.01624	Brain_Spinal_cord_cervical_c-1	0.529821
ZNF506	19	19896648	19932560	0.287	rs8106847	3.23	rs16996320	0.197	5.64	2.216	300	12	enet	0.239532	4.59e-08	2.40264	0.016277	Brain_Anterior_cingulate_cortex_BA24	0.529865
MROH6	8	145000000	145000000	0.7545	rs11786739	4.73	rs4874156	0.272408	-7.02	2.206	358	11	lasso	0.389213	4.25e-18	-2.4025	0.016284	Brain_Cerebellum	0.529865
KCNIP3	2	96000000	96100000	0.1065	rs7586229	-2.97	rs3821341	0.10308	4.27	-2.533	119	119	blup	0.096075	0.000395	-2.4029	0.016268	Brain_Frontal_Cortex_BA9	0.529865
RSPH10B	7	5970000	6010000	0.337	rs4724712	3.25	rs7809733	-0.008695	-3.12	2.299	353	353	blup	0.02893	0.037	-2.40328	0.01625	Brain_Frontal_Cortex_BA9	0.529865
PLA2G12A	4	111000000	111000000	0.481	rs2346841	3.9	rs2301717	0.30094	-5.33	-1.989	395	7	lasso	0.27988	1.94e-07	2.4021	0.0163	Brain_Spinal_cord_cervical_c-1	0.529865
TRIB3	20	361307	378203	0.1885	rs6037542	3.63	rs6051550	0.066202	6.6	1.332	503	503	bslmm	0.099592	3.94e-12	2.4016	0.0163	CMC.BRAIN.RNASEQ	0.529865
GRPEL2	5	149000000	149000000	0.01804	rs11954165	2.91	rs13161048	0.00437	-4.63	2.228	559	559	blup	0.00707	0.00162	-2.40214	0.0163	YFS.BLOOD.RNAARR	0.529865
CX3CR1	3	39300000	39300000	0.0742	rs1768208	3.5	rs6800209	0.0373	7.25	-1.897	406	406	bslmm	0.0425	8.24e-14	-2.40084	0.016357	YFS.BLOOD.RNAARR	0.531081
SYCP2L	6	10700000	11000000	0.25059	rs9366663	-3.28	rs9379896	0.193	15.9	-2.532	586	16	enet	0.22656	1.49e-71	-2.40088	0.01636	NTR.BLOOD.RNAARR	0.531108
DBIL5P	17	656017	658576	0.4724	rs12949506	2.63	rs1064245	0.259886	-6.01	1.9	394	6	lasso	0.29484	6.14e-12	-2.40058	0.016369	Brain_Cortex	0.531291
HNRNPA1L2	13	53200000	53200000	0.297	rs4884317	3.36	rs2296351	0.05682	-4.41	-2.148	421	8	lasso	0.08856	0.000931	2.4006	0.01637	Brain_Hippocampus	0.531291
DCUN1D2	13	114000000	114000000	0.167	rs4907646	3.55	rs2260722	0.09311	-4	-2.579	378	5	lasso	0.0968	0.00055	2.3999	0.0164	Brain_Putamen_basal_ganglia	0.531302
AQP4-AS1	18	24235706	24770662	0.778	rs16942937	-3.45	rs163056	0.42617	5.95	1.943	557	17	lasso	0.45984	1.56e-12	2.401	0.0164	Brain_Spinal_cord_cervical_c-1	0.531302
RP11-803B1.8	3	75500000	75500000	0.521	rs13083349	3.09	rs6767960	0.19086	-4.05	2.896	147	4	lasso	0.1816	3.89e-05	-2.4001	0.01639	Brain_Spinal_cord_cervical_c-1	0.531302
DYNC1LI1	3	32600000	32600000	0.12979	rs164208	3.18	rs6550138	0.0951	-11.07	-2.422	447	22	enet	0.10295	7.5e-32	2.39987	0.016401	YFS.BLOOD.RNAARR	0.531302
CFL1	11	65600000	65600000	0.0365	rs3814739	3.19	rs526200	-0.001134	-3.5	2.142	350	350	bslmm	0.01689	0.00326	-2.39933	0.016425	CMC.BRAIN.RNASEQ	0.531514
RP4-605O3.4	12	50500000	50600000	0.358	rs10876041	-3.21	rs706791	0.111	4.4	-1.69	310	310	blup	0.0975	0.000621	-2.3992	0.016432	Brain_Hypothalamus	0.531535
TMEM242	6	158000000	158000000	0.359	rs6904955	3.31	rs3199374	-0.005485	-3.61	-0.296	394	394	blup	0.0943	0.000718	2.3985	0.0165	Brain_Anterior_cingulate_cortex_BA24	0.531591
FAM228B	2	24300000	24400000	0.3238	rs6746005	3.27	rs13416994	0.218935	-5.94	-1.682	318	318	blup	0.18217	6.36e-08	2.3977	0.0165	Brain_Caudate_basal_ganglia	0.531591
RP11-62H7.2	8	8820000	8840000	0.331	rs17663167	3.69	rs6981573	0.228	6.06	2.654	714	7	lasso	0.1984	1.49e-08	2.39778	0.01649	Brain_Caudate_basal_ganglia	0.531591
RP11-347C12.2	16	30234230	30346695	0.2462	rs2073917	2.86	rs12373078	0.266	6.61	-2.312	211	12	enet	0.252263	1.44e-11	-2.39871	0.016453	Pituitary	0.531591
RP11-1191J2.2	4	647000	649000	0.519	rs12646225	3.46	rs7436737	0.103	-5.45	0.935	377	376	blup	0.20701	5.69e-06	-2.39712	0.01652	Brain_Amygdala	0.531702
PARP14	3	122000000	122000000	0.3156	rs2668331	-2.67	rs13095775	0.10571	4.2	2.403	549	8	lasso	0.10185	0.000399	2.39673	0.016542	Brain_Putamen_basal_ganglia	0.531919
HOXA2	7	27100000	27100000	0.056	rs7804356	3.13	rs2465276	0.022745	-5.31	-2.518	414	26	enet	0.04018	9.92e-07	2.39663	0.01655	METSIM.ADIPOSE.RNASEQ	0.532106
GPR111	6	47600000	47700000	0.142	rs6458555	-3.01	rs1023082	0.011679	3.77	2.352	463	463	blup	0.084359	0.000139	2.3963	0.01656	Pituitary	0.532147
AC008073.7	2	24400000	24400000	0.1786	rs6746005	3.27	rs11691212	0.114135	4.62	2.091	283	6	lasso	0.13503	1.6e-05	2.3955	0.016599	Brain_Cerebellar_Hemisphere	0.532311
RP11-806K15.1	4	177000000	177000000	0.357	rs6829020	2.91	rs7673823	0.064173	-4.75	1.965	378	6	lasso	0.07573	0.000338	-2.39618	0.0166	Brain_Cerebellum	0.532311
RP11-430H10.1	11	45400000	45400000	0.6326	rs875973	-3.42	rs6485621	0.0528	-4.8	2.345	518	25	enet	0.22538	3.83e-08	-2.39541	0.0166	Brain_Frontal_Cortex_BA9	0.532311
TJP2	9	71800000	71900000	0.06528	rs11144743	3.93	rs1339546	0.078086	-10.26	-2.52	573	16	lasso	0.08296	2.07e-25	2.3957	0.0166	NTR.BLOOD.RNAARR	0.532311
LINC00338	17	75084755	75091068	0.368	rs12452891	3.21	rs11868249	0.037983	-4.82	2.568	576	9	lasso	0.0669	0.000654	-2.39591	0.016579	Pituitary	0.532311
RP11-665C14.2	4	182000000	182000000	0.31	rs2309378	3	rs7664029	0.0466	3.88	2.752	622	8	lasso	0.02748	0.0336	2.39496	0.01662	Brain_Nucleus_accumbens_basal_ganglia	0.532806
WNT3	17	44839872	44910424	0.281	rs11651522	2.93	rs183211	0.216933	6.3	-2.35	257	20	enet	0.222	3.11e-10	-2.39496	0.016622	Pituitary	0.532806
YRDC	1	38300000	38300000	0.34	rs11208800	2.63	rs9728268	0.006217	3.28	2.5	459	459	blup	0.07273	0.00254	2.39486	0.016627	Brain_Putamen_basal_ganglia	0.532896
GCH1	14	55300000	55400000	0.339	rs41353849	-3.28	rs3783638	0.0486	-4.55	1.692	396	22	enet	0.10712	0.000122	-2.3934	0.0167	Brain_Cerebellar_Hemisphere	0.533035
CREBRF	5	172000000	173000000	0.262	rs7717884	-4.92	rs6884962	0.122	-4.52	1.4188	558	3	lasso	0.113996	1.17e-05	-2.39427	0.016653	Brain_Cerebellum	0.533035
PLEKHH2	2	43900000	44000000	0.305	rs17031289	2.92	rs7570252	0.068967	4.16	1.95	474	8	lasso	0.090416	0.000827	2.39402	0.01666	Brain_Putamen_basal_ganglia	0.533035
BIN3	8	22500000	22500000	0.41	rs1869	-3.4	rs4242434	0.131	4.67	2.782	515	8	lasso	0.138977	3.59e-05	2.3935	0.016689	Brain_Putamen_basal_ganglia	0.533035
MCMBP	10	122000000	122000000	0.1057	rs1537219	3.17	rs17681175	0.00679	4.6	1.963	518	518	blup	0.05285	4.65e-07	2.3944	0.016647	CMC.BRAIN.RNASEQ	0.533035
RP11-73M18.9	14	104000000	104000000	0.5004	rs11160745	-3.55	rs861539	0.243	6.38	-2.539	350	7	lasso	0.29706	1.14e-13	-2.39259	0.0167	Pituitary	0.533035
CLEC12A	12	10100000	10100000	0.55514	rs12310310	-2.88	rs7313235	0.671	29.1	2.328	337	5	lasso	0.68071	4.05999999788697e-315	2.39285	0.0167	YFS.BLOOD.RNAARR	0.533035
XBP1	22	29190543	29196585	0.1307	rs6005907	2.85	rs7287806	0.14245	14.01	1.729	313	37	enet	0.20391	1.09e-64	2.3937	0.016681	YFS.BLOOD.RNAARR	0.533035
RN7SL176P	12	101000000	101000000	0.1723	rs11832861	-3.15	rs7297238	0.076563	4.43	-1.935	346	10	enet	0.10836	1.61e-05	-2.39259	0.01673	Pituitary	0.533325
RP11-351I21.6	8	12200000	12200000	0.2601	rs6993684	3.24	rs4128298	0.127	-5.52	-2.357	178	4	lasso	0.1815	6.75e-08	2.39212	0.01675	Brain_Caudate_basal_ganglia	0.533613
ATG10	5	81300000	81600000	0.481	rs11740142	3.04	rs959978	0.125252	-4.7	1.454	392	8	lasso	0.2131	7.58e-06	-2.392	0.016755	Brain_Spinal_cord_cervical_c-1	0.533703
SNORA42	7	6060000	6060000	0.3307	rs4724712	3.25	rs3779107	0.147171	-5.57	-2.006	342	8	enet	0.206778	6.73e-08	2.3916	0.0168	Brain_Cerebellar_Hemisphere	0.533742
PLA2G16	11	63300000	63400000	0.4294	rs7107584	2.85	rs7115616	0.17886	5.4	2.187	307	3	lasso	0.18832	1.26e-08	2.39108	0.0168	Brain_Cerebellum	0.533742
LA16c-OS12.2	16	235747	236293	0.488	rs1139897	-4.11	rs4141288	0.15903	5.7	-1.41	303	33	enet	0.29275	1.07e-09	-2.39162	0.016774	Brain_Hypothalamus	0.533742
RP11-73M18.8	14	104000000	104000000	0.279	rs11160745	-3.55	rs12432994	0.190192	-5.26	2.53	354	2	lasso	0.1595	1.64e-06	-2.3919	0.0168	Brain_Nucleus_accumbens_basal_ganglia	0.533742
OLFM1	9	138000000	138000000	0.0687	rs10858303	2.86	rs2989733	0.017842	5.19	-1.58	685	685	blup	0.03686	2.71e-06	-2.39088	0.0168	METSIM.ADIPOSE.RNASEQ	0.533742
TSFM	12	58200000	58200000	0.271	rs12816521	4.81	rs11172335	0.132827	-4.64	-1.883	353	5	lasso	0.06609	0.00418	2.3901	0.01684	Brain_Anterior_cingulate_cortex_BA24	0.534595
GTF2H2	5	70300000	70400000	0.566	rs6453406	2.44	rs6453406	0.18915	4.66	2.437	52	3	lasso	0.174183	3.42e-06	2.39011	0.01684	Brain_Putamen_basal_ganglia	0.534595
FARS2	6	5260000	5770000	0.17593	rs2432755	3.02	rs2224391	0.0939	-10.98	-1.803	923	923	bslmm	0.153	8.21e-48	2.38976	0.016859	YFS.BLOOD.RNAARR	0.534882
RP11-117L6.1	5	171000000	171000000	0.1927	rs4868069	-3.11	rs6874240	0.0702	-4.37	-1.545	408	7	lasso	0.075415	0.000348	2.38886	0.016901	Brain_Cerebellum	0.534893
SAP25	7	100000000	100000000	0.4695	rs12155057	2.86	rs17855473	0.162186	4.79	1.988	291	4	lasso	0.16634	9.59e-07	2.38902	0.01689	Brain_Nucleus_accumbens_basal_ganglia	0.534893
RP11-351I21.7	8	12200000	12200000	0.1865	rs6993684	3.24	rs7823537	0.117695	-4.87	-1.879	178	3	lasso	0.136509	9.75e-06	2.3894	0.016875	Brain_Nucleus_accumbens_basal_ganglia	0.534893
[truncated: 60,481 more rows]

## Sheet: Table2
Gene	CHR	P0	P1	HSQ	BEST.GWAS.ID	BEST.GWAS.Z	EQTL.ID	EQTL.R2	EQTL.Z	EQTL.GWAS.Z	NSNP	NWGT	MODEL	MODELCV.R2	MODELCV.PV	TWAS.Z	TWAS.P	REAL_PANEL	fdr
C9orf72	9	27500000	27600000	0.3619	rs3849943	11.41	rs700791	0.078121	4.47	11.066	722	5	lasso	0.06932	0.000526	11.0752	1.65e-28	Pituitary	4.02489e-23
C9orf72	9	27500000	27600000	0.44	rs3849943	11.41	rs13691	0.09427	-5.58	-4.485	719	6	lasso	0.2949	1.78e-11	10.9091	1.04e-27	Brain_Nucleus_accumbens_basal_ganglia	1.26845e-22
C9orf72	9	27500000	27600000	0.4331	rs3849943	11.41	rs10812610	0.127	5.19	7.21	719	15	enet	0.18985	5.44e-07	9.0677	1.22e-19	Brain_Frontal_Cortex_BA9	2.70544e-15
C9orf72	9	27500000	27600000	0.1469	rs3849943	11.41	rs2282240	0.11096	-8.02	-4.66	703	40	enet	0.11697	4.38e-17	8.00099	1.23e-15	METSIM.ADIPOSE.RNASEQ	1.87523e-11
C9orf72	9	27500000	27600000	0.5565	rs3849943	11.41	rs10967973	0.258	6.33	7.269	721	12	enet	0.24485	3.1e-09	7.44054	1e-13	Brain_Cerebellar_Hemisphere	1.35518e-09
C9orf72	9	27500000	27600000	0.3371	rs3849943	11.41	rs13691	0.19146	-5.34	-4.485	721	6	lasso	0.125196	8.66e-06	6.86016	6.88e-12	Brain_Caudate_basal_ganglia	7.62845e-08
C9orf72	9	27500000	27600000	0.709	rs3849943	11.41	rs774354	0.16237	4.58	9.402	718	718	blup	0.1567	0.000137	6.5371	6.27e-11	Brain_Spinal_cord_cervical_c-1	6.37275e-07
C9orf72	9	27500000	27600000	0.06555	rs3849943	11.41	rs3849946	0.048051	-7.83	-6.702	713	4	lasso	0.04625	1.06e-14	6.4315	1.26e-10	NTR.BLOOD.RNAARR	1.22942e-06
C9orf72	9	27500000	27600000	0.366	rs3849943	11.41	rs13691	0.227904	-5.21	-4.485	721	3	lasso	0.18751	1.37e-06	6.3573	2.05e-10	Brain_Putamen_basal_ganglia	1.92332e-06
C9orf72	9	27500000	27600000	0.4793	rs3849943	11.41	rs10812611	0.04806	4.34	7.537	721	721	blup	0.08373	0.00127	5.44999	5.04e-08	Brain_Hippocampus	0.000409807
SCFD1	14	31100000	31200000	0.204	rs229150	5.18	rs179562	0.00102	3.54	4.328	387	387	blup	0.0859	0.00127	5.4004	6.65e-08	Brain_Hypothalamus	0.000506923
C9orf72	9	27500000	27600000	0.474	rs3849943	11.41	rs13691	0.24371	-6.17	-4.485	722	6	lasso	0.25339	2e-11	5.3541	8.6e-08	Brain_Cerebellum	0.000617007
SCFD1	14	31100000	31200000	0.207	rs229150	5.18	rs7154847	0.16401	4.55	5.048	388	5	lasso	0.1548	1.5e-05	5.1536	2.56e-07	Brain_Anterior_cingulate_cortex_BA24	0.00156117
SCFD1	14	31100000	31200000	0.393	rs229150	5.18	rs12434151	0.146	5.07	4.948	388	9	lasso	0.13527	1.57e-05	5.1102	3.22e-07	Brain_Cerebellar_Hemisphere	0.00187015
SCFD1	14	31100000	31200000	0.355	rs229150	5.18	rs229201	0.27737	6.74	5.052	388	3	lasso	0.25377	1.92e-11	5.05808	4.23e-07	Brain_Cerebellum	0.00214966
SCFD1	14	31100000	31200000	0.1555	rs229150	5.18	rs448175	0.182462	9.16	5.075	411	3	lasso	0.17934	2.58e-21	5.0269	4.98e-07	CMC.BRAIN.RNASEQ	0.0022889
C9orf72	9	27500000	27600000	0.3766	rs3849943	11.41	rs13691	0.19	-5.57	-4.485	722	5	lasso	0.170021	4.02e-07	4.80323	1.56e-06	Brain_Cortex	0.00396391
SLC9A8	20	48429249	48508779	0.1485	rs2038127	4.51	rs719219	0.053324	6.21	4.38	499	26	enet	0.092606	2.32e-11	4.7369	2.17e-06	CMC.BRAIN.RNASEQ	0.00506451
ATXN3	14	92500000	92600000	0.257	rs709930	5.04	rs2273185	0.0745	3.9	3.431	524	524	blup	0.059	0.00648	4.6614	3.14e-06	Brain_Anterior_cingulate_cortex_BA24	0.00673422
TRIP11	14	92400000	92500000	0.266	rs709930	5.04	rs28628431	0.09187	4.45	4.99	506	3	lasso	0.0617	0.00114	4.65729	3.2e-06	Brain_Cerebellum	0.00673422
RP11-529H20.6	14	92500000	92500000	0.1523	rs709930	5.04	rs28628431	0.127465	7.45	4.99	494	4	lasso	0.154848	3.79e-14	4.6561	3.22e-06	GTEx.Whole_Blood	0.00673422
RP11-529H20.6	14	92500000	92500000	0.333	rs709930	5.04	rs28628431	0.20784	5.3	4.99	508	7	lasso	0.1684	8.18e-07	4.6554	3.23e-06	Brain_Nucleus_accumbens_basal_ganglia	0.00673422
ATXN3	14	92500000	92600000	0.199	rs709930	5.04	rs10140469	0.135	13.65	4.885	524	52	enet	0.23513	1.12e-75	4.56105	5.09e-06	YFS.BLOOD.RNAARR	0.0100945
SLC9A8	20	48429250	48508779	0.325	rs2038127	4.51	rs719219	0.03717	4	4.38	455	455	blup	0.1197	0.000154	4.5402	5.62e-06	Brain_Hypothalamus	0.0109672
B4GALNT1	12	58000000	58000000	0.093	rs12816521	4.81	rs774899	0.061068	5.92	4.341	334	17	enet	0.05205	5.66e-07	4.48621	7.25e-06	CMC.BRAIN.RNASEQ	0.0134718
ATXN3	14	92500000	92600000	0.355	rs709930	5.04	rs28628431	0.14674	5.06	4.99	524	4	lasso	0.13159	2.42e-06	4.48076	7.44e-06	Brain_Cerebellum	0.0134976
ATXN3	14	92500000	92600000	0.2952	rs709930	5.04	rs8004149	0.202	6.35	4.912	524	27	enet	0.16415	9.28e-08	4.46486	8.01e-06	Pituitary	0.0140569
GGNBP2	17	34900737	34946278	0.07427	rs9906189	-4.52	rs2306589	0.093534	-11.13	-4.269	305	21	enet	0.10037	4.65e-31	4.4408	8.96e-06	YFS.BLOOD.RNAARR	0.0152842
GPX3	5	150000000	150000000	0.06732	rs4958872	5.42	rs12516176	0.0105	5.95	4.579	581	49	enet	0.03915	7.76e-13	4.36521	1.27e-05	YFS.BLOOD.RNAARR	0.020653
C8orf58	8	22500000	22500000	0.0915	rs1869	-3.4	rs2280104	0.060078	5.87	2.215	524	524	bslmm	0.06353	3.33e-08	4.33431	1.46e-05	CMC.BRAIN.RNASEQ	0.0222589
ACSL5	10	114000000	114000000	0.11268	rs2419629	-4.85	rs11195940	0.126	12.88	3.835	439	439	bslmm	0.13007	2.62e-40	4.26988	1.96e-05	YFS.BLOOD.RNAARR	0.0283875
USP37	2	219000000	219000000	0.01124	rs933994	3.65	rs4674305	0.00952	3.81	3.548	407	407	blup	0.007086	0.00172	4.1942	2.74e-05	NTR.BLOOD.RNAARR	0.0353638
GGNBP2	17	34900737	34946278	0.1558	rs9906189	-4.52	rs4796224	0.1396	-9.01	-4.128	332	5	lasso	0.14417	6.2e-21	4.18931	2.8e-05	METSIM.ADIPOSE.RNASEQ	0.0355736
PRSS3	9	33800000	33800000	0.258	rs10814062	4.04	rs834027	0.074748	3.36	3.918	302	3	lasso	0.02507	0.087	4.1561	3.24e-05	Brain_Substantia_nigra	0.0395171
NDST2	10	75600000	75600000	0.09584	rs12256103	-4.22	rs4691	0.0936	-11.21	-3.767	232	14	lasso	0.09699	5.01e-30	4.13357	3.57e-05	YFS.BLOOD.RNAARR	0.0421874
RP11-365O16.3	1	224000000	224000000	0.43	rs16844819	-3.86	rs1826421	0.09859	4.12	-3.141	354	22	enet	0.119999	0.00084	-4.09073	4.3e-05	Brain_Spinal_cord_cervical_c-1	0.048337
TRBC2	7	142000000	143000000	0.02081	rs1964986	-3.7	rs3114479	0.008399	-4.72	1.892	368	368	blup	0.00827	0.000769	-4.09181	4.28e-05	NTR.BLOOD.RNAARR	0.0483349
SH2B3	12	112000000	112000000	0.04584	rs593226	3.96	rs688812	0.00891	-5.61	3.874	243	22	enet	0.01971	3.26e-07	-4.09724	4.18e-05	YFS.BLOOD.RNAARR	0.0474251
LCE1C	1	153000000	153000000	0.264	rs3126091	4.11	rs4845496	0.0119	4.01	-1.743	490	490	blup	0.100968	0.00019	-4.11136	3.93e-05	Brain_Cerebellar_Hemisphere	0.0450074
TNIP1	5	150000000	150000000	0.489	rs4958872	5.42	rs3792785	0.077856	4.39	-2.212	604	9	lasso	0.18785	2.96e-07	-4.1365	3.53e-05	Brain_Cerebellar_Hemisphere	0.0420041
DYNLL2	17	56160775	56167639	0.03292	rs8071026	4.22	rs11079329	0.00176	3.8	-1.228	466	466	bslmm	0.00738	0.00141	-4.1625	3.15e-05	NTR.BLOOD.RNAARR	0.0388075
JUP	17	39910856	39943183	0.2053	rs4796750	-3.37	rs11079016	0.03426	3.88	-2.68	414	414	blup	0.04495	0.0161	-4.22185	2.42e-05	Brain_Hypothalamus	0.032435
HDGFRP3	15	83800000	83900000	0.13498	rs13329195	-4.1	rs7173876	0.149735	13.83	-3.551	390	10	lasso	0.1935	4.01e-61	-4.22534	2.39e-05	YFS.BLOOD.RNAARR	0.0323889
NDUFC2	11	77800000	77800000	0.263	rs665278	-3.95	rs4945276	0.157543	4.75	-3.859	363	2	lasso	0.13379	7.65e-06	-4.2452	2.18e-05	Brain_Cortex	0.0303871
ZDHHC6	10	114000000	114000000	0.04928	rs2419629	-4.85	rs2306158	0.0257	7.39	-4.23	418	6	lasso	0.042	1.15e-13	-4.25006	2.14e-05	YFS.BLOOD.RNAARR	0.030001
MYO19	17	34851477	34899284	0.097	rs9906189	-4.52	rs11650008	0.103711	7.84	-4.392	351	4	lasso	0.09834	1.65e-14	-4.34546	1.39e-05	METSIM.ADIPOSE.RNASEQ	0.0215966
MYO19	17	34851477	34899284	0.1207	rs9906189	-4.52	rs8070260	0.141419	13.59	-4.28	327	14	enet	0.14515	4.04e-45	-4.4506	8.56e-06	YFS.BLOOD.RNAARR	0.014809
FAM66D	8	12000000	12000000	0.2396	rs4840584	3.76	rs7816040	0.00187	3.84	-2.36	244	244	blup	0.05019	0.00518	-4.6164	3.9e-06	Brain_Cortex	0.00799444
RSPH10B	7	5970000	6010000	0.3182	rs4724712	3.25	rs4724754	0.05739	-4.69	2.456	354	354	blup	0.11719	7.25e-06	-4.67788	2.9e-06	Pituitary	0.00643096
SCFD1	14	31100000	31200000	0.0636	rs229150	5.18	rs229244	0.053699	-6.59	4.516	407	8	enet	0.05307	1.99e-08	-4.8653	1.14e-06	METSIM.ADIPOSE.RNASEQ	0.0032244
DYNLL2	17	56160776	56172897	0.1879	rs8071026	4.22	rs8071026	0.131766	-8.7	4.222	465	465	bslmm	0.13495	1.29e-19	-4.89458	9.85e-07	METSIM.ADIPOSE.RNASEQ	0.00299044
SCFD1	14	31100000	31200000	0.0462	rs229150	5.18	rs8012494	0.0449	-8.97	4.367	391	27	enet	0.05407	3.45e-17	-5.19011	2.1e-07	YFS.BLOOD.RNAARR	0.00131349
SCFD1	14	31100000	31200000	0.0172	rs229150	5.18	rs229150	0.015805	-4.97	5.181	417	6	lasso	0.01226	5.37e-05	-5.2611	1.43e-07	NTR.BLOOD.RNAARR	0.000942768
SCFD1	14	31100000	31200000	0.0868	rs229150	5.18	rs229150	0.070777	-5.68	5.181	404	6	lasso	0.074619	2.1e-07	-5.3848	7.25e-08	GTEx.Whole_Blood	0.000535913
TNIP1	5	150000000	150000000	0.0266	rs4958872	5.42	rs17111695	0.0172	-5.18	5.387	614	23	enet	0.02374	2.22e-08	-5.55238	2.82e-08	YFS.BLOOD.RNAARR	0.000237204

## Sheet: Table3
Locus	Gene(s)	Chr	Locus.start	Locus.end
1	LCE1C	1	153000000	153000000
2	RP11-365O16.3	1	224000000	224000000
3	USP37	2	219000000	219000000
4	GPX3, TNIP1	5	150000000	150000000
5	RSPH10B	7	5970000	6010000
6	TRBC2	7	142000000	143000000
7	C8orf72	8	22500000	22500000
8	FAM66D	8	12000000	12000000
9	C9orf72	9	27500000	27600000
10	PRSS3	9	33800000	33800000
11	ACSL5,ZDHHC6	10	114000000	114000000
12	NDST2	10	75600000	75600000
13	NDUFC2	11	77800000	77800000
14	B4GALNT1	12	58000000	58000000
15	SH2B3	12	112000000	112000000
16	ATXN3 , TRIP11,RP11-529H20.6	14	92500000	92500000
17	SCFD1	14	31100000	31200000
18	HDGFRP3	15	83800000	83900000
19	DYNLL2	17	56160775	56167639
20	GGNBP2, MYO19	17	34851477	34900737
21	JUP	17	39910856	39943183
22	SLC9A8	20	48429250	48508779

## Sheet: Table4
Locus	Genes in locus	Gene	TWAS.Z	TWAS.P	Cond.B	Cond.SE	Cond.Z	Cond.P
4	GPX3, TNIP1	TNIP1	-5.6	2.8e-08	-5.6	1	-5.6	2.8e-08
		GPX3	4.4	1.3e-05	0.47	0.71	0.66	0.51
11	ACSL5,ZDHHC6	ACSL5	4.3	2e-05	4.3	1	4.3	2e-05
		ZDHHC6	-4.3	2.1e-05	-1.8	0.82	-2.2	0.027
16	ATXN3 , TRIP11,RP11-529H20.6	ATXN3	4.7	3.1e-06	4.7	1	4.7	3.1e-06
		TRIP11	4.7	3.2e-06	4.7	1	4.7	3.2e-06
		RP11-529H20.6	4.7	3.2e-06	4.7	1	4.7	3.2e-06
20	GGNBP2, MYO19	MYO19	-4.5	8.6e-06	-4.5	1	-4.5	8.6e-06
		GGNBP2	4.4	9e-06	0.289	0.36	0.8	0.42

## Sheet: Table5
Pathway	Tissue	Gene(s)
KRAS.signalling.UP (Hypothalamus)	Hypothalamus	SDCCAG8
		ADAM17
		ZMF639
		SPARCL1
		ATG10
		GPNMB
		TMEM176B
		TMEM176A
		TRAF1
		DNMBP
		JUP
		PLAUR
		KCNN4
NEGATIVE REGULATION of binding	Hypothalamus	CFHR1
		GSK3B
		MEPCE
		CAB1
		C9orf72
		WAPAL
		DDX11
		WFIKKN1
		STUB1
		MAPK3
		TEX14
		ZNF304
		E2F1
		CPNE1
PERIKARYON	Brain Nucleus accumbens/ basal ganglia	PTRRN
		LRIT3
		CNTNAP2
		PENK
		C9orf72
		CTSV
		LRRK2
		ROGDI
		PCSK2
		APP
		TRPM2
KRAS.signalling.UP	Brain Nucleus accumbens/ basal ganglia	EPHB2
		PTBP2
		SDCCAG8
		IL1RL2
		GALNT3
		SATB1
		DCBLD2
		ATG10
		GFTP2
		GPNMB
		TRAF1
		ADAM8
		CBL
		GPRC5B
Post Golgi vesicle-mediated transport	Whole-Blood	VAMP3
		GOLPH3L
		SPTBN1
		SCAMP1
		AP4M1
		SEC16A
		SCFD1
		BPS13C
		AP3B2
		BBS2
		KIF16B

## Sheet: Table6
rank	cmap name	mean	n	enrichment	p	specificity	percent non-null
1	alvespimycin	-0.44	12	-0.631	0	0.0145	75
2	trichostatin A	0.299	182	0.386	0	0.5119	58
3	LY-294002	-0.331	61	-0.329	2e-05	0.2699	55
4	PF-00539758-00	0.608	3	0.949	0.00012	0	100
5	butoconazole	-0.651	4	-0.856	0.00074	0.0076	100
6	5224221	-0.833	2	-0.978	0.00101	0.0301	100
7	bufexamac	0.583	4	0.827	0.00135	0	100
8	lanatoside C	-0.279	6	-0.706	0.00157	0.0638	50
9	MK-886	0.72	2	0.966	0.00201	0	100
10	STOCK1N-35696	0.644	2	0.965	0.00207	0.006	100
11	androsterone	0.521	4	0.813	0.00237	0	100
12	16,16-dimethylprostaglandin E2	0.669	3	0.893	0.00238	0.006	100
13	mebendazole	0.387	5	0.741	0.00268	0.0718	80
14	picrotoxinin	0.54	4	0.801	0.003	0	100
15	geldanamycin	-0.413	15	-0.45	0.00302	0.1719	60
16	parthenolide	-0.706	4	-0.797	0.00334	0.0552	100
17	sulfinpyrazone	0.457	4	0.795	0.00346	0	100
18	edrophonium chloride	-0.417	5	-0.721	0.0037	0	80
19	piroxicam	-0.6	4	-0.783	0.0044	0.0059	100
20	phentolamine	0.231	7	0.611	0.00459	0	57
21	deptropine	0.336	4	0.77	0.00543	0.0225	75
22	folic acid	0.347	4	0.757	0.0066	0	75
23	equilin	-0.449	5	-0.682	0.00751	0.0073	80
24	tetracycline	0.248	5	0.673	0.00975	0.0131	60
25	adenosine phosphate	0.387	4	0.734	0.00983	0.0062	75
26	PNU-0293363	0.459	3	0.826	0.01066	0.0063	100
27	cicloheximide	-0.361	4	-0.718	0.01281	0.1259	50
28	16-phenyltetranorprostaglandin E2	0.384	4	0.713	0.01373	0	75
29	nalbuphine	-0.495	5	-0.643	0.01446	0.0272	80
30	buflomedil	0.275	4	0.709	0.0148	0	50
31	nomifensine	-0.494	5	-0.64	0.01532	0.0203	80
32	nimesulide	-0.424	4	-0.706	0.01546	0.0065	75
33	mifepristone	-0.466	4	-0.705	0.01564	0.0127	75
34	0317956-0000	-0.311	8	-0.52	0.01569	0.0791	75
35	propofol	-0.445	4	-0.703	0.01593	0.0061	75
36	5155877	-0.233	4	-0.699	0.01717	0.0461	50
37	mimosine	-0.511	3	-0.794	0.01771	0.0067	100
38	liothyronine	-0.538	4	-0.698	0.01772	0.0155	75
39	diazoxide	-0.468	5	-0.628	0.01838	0.0244	80
40	spironolactone	-0.51	5	-0.626	0.01882	0.0196	80
41	STOCK1N-35215	0.458	3	0.789	0.01883	0.0562	100
42	altizide	-0.276	4	-0.69	0.02003	0.0131	50
43	tomatidine	-0.259	4	-0.683	0.02204	0.0361	50
44	fluvastatin	-0.39	4	-0.683	0.02218	0.0278	75
45	isoflupredone	0.346	3	0.776	0.02279	0.1354	66
46	heliotrine	-0.287	6	-0.568	0.02376	0.0299	50
47	15-delta prostaglandin J2	-0.28	15	-0.368	0.02489	0.2782	53
48	flunarizine	-0.321	4	-0.671	0.0262	0.0667	50
49	atropine	-0.251	4	-0.666	0.02837	0.0745	50
50	quinostatin	-0.616	2	-0.879	0.02956	0.2137	100
51	oxantel	-0.334	4	-0.661	0.02998	0.0179	50
52	skimmianine	-0.31	4	-0.66	0.03032	0.0842	50
53	budesonide	-0.389	4	-0.657	0.03151	0.0588	75
54	scriptaid	0.439	3	0.742	0.03339	0.2361	66
55	azaperone	0.433	4	0.654	0.03352	0.007	75
56	papaverine	-0.437	4	-0.65	0.03555	0.044	75
57	fenbendazole	0.24	4	0.648	0.03658	0.0995	50
58	0173570-0000	0.239	6	0.539	0.03709	0.1771	50
59	pronetalol	-0.466	4	-0.646	0.03756	0.035	75
60	streptozocin	0.289	4	0.646	0.03768	0.0595	75
61	carbachol	-0.283	4	-0.645	0.03784	0.0636	50
62	resveratrol	-0.255	9	-0.446	0.03831	0.3148	55
63	lycorine	-0.473	5	-0.581	0.03847	0.28	60
64	STOCK1N-35874	0.65	2	0.862	0.03859	0.0621	100
65	clofazimine	0.251	5	0.584	0.03881	0.1154	60
66	DL-thiorphan	-0.547	2	-0.858	0.04008	0.0682	100
67	hesperetin	-0.434	5	-0.577	0.04047	0.0688	60
68	tacrolimus	0.423	3	0.718	0.04431	0.0828	66
69	estrone	-0.27	4	-0.626	0.04846	0.0287	50
70	PHA-00767505E	-0.342	4	-0.625	0.0487	0.0191	75
71	alpha-ergocryptine	-0.356	6	-0.52	0.0501	0.0741	66
72	flecainide	0.216	6	0.518	0.05089	0.023	66
73	finasteride	-0.341	6	-0.517	0.05169	0.3415	66
74	ethoxyquin	0.386	5	0.559	0.05391	0.046	60
75	iodixanol	0.288	3	0.698	0.05404	0.0247	66
76	cefuroxime	-0.22	4	-0.613	0.05697	0.1111	50
77	gramine	0.247	4	0.614	0.05713	0.0155	50
78	anisomycin	-0.476	4	-0.612	0.05737	0.2627	75
79	flutamide	-0.344	5	-0.55	0.05788	0.039	60
80	hexamethonium bromide	-0.302	5	-0.55	0.0581	0.086	60
81	levocabastine	0.235	4	0.608	0.06117	0.0164	75
82	digoxin	-0.294	4	-0.607	0.06119	0.1837	50
83	phenindione	0.378	4	0.604	0.06378	0.0394	75
84	repaglinide	-0.359	4	-0.603	0.06427	0.2598	50
85	Prestwick-642	-0.418	4	-0.6	0.0669	0.269	75
86	pyrimethamine	-0.413	5	-0.539	0.06763	0.1133	60
87	dihydroergotamine	0.382	5	0.541	0.06823	0.0316	60
88	clebopride	0.286	4	0.598	0.06829	0.0938	50
89	meropenem	-0.275	4	-0.597	0.06943	0.1164	50
90	PNU-0251126	0.41	6	0.491	0.07282	0.2469	66
91	ursolic acid	-0.311	4	-0.593	0.07287	0.1241	75
92	fenspiride	0.304	5	0.535	0.07358	0.066	60
93	tinidazole	-0.316	6	-0.492	0.07407	0.1029	66
94	dienestrol	0.363	3	0.667	0.07423	0.1461	66
95	mephenytoin	0.321	4	0.59	0.07428	0.0769	50
96	aztreonam	0.37	5	0.534	0.07436	0.0373	60
97	deferoxamine	0.268	8	0.428	0.07516	0.1611	62
98	ondansetron	0.323	4	0.588	0.07647	0.1844	50
99	proguanil	-0.389	3	-0.662	0.07692	0.0519	66
100	epirizole	0.386	5	0.531	0.07728	0.0261	60
101	promethazine	0.367	4	0.585	0.07903	0.1458	75
102	ethisterone	-0.282	6	-0.486	0.07956	0.0828	50
103	aminophenazone	0.265	5	0.527	0.08087	0.0775	60
104	cinchonidine	-0.473	4	-0.58	0.08504	0.0411	75
105	neostigmine bromide	-0.397	4	-0.58	0.08518	0.1207	75
106	disopyramide	0.172	4	0.576	0.08719	0.1399	75
107	adipiodone	0.244	4	0.575	0.08783	0.0226	50
108	iopanoic acid	-0.343	4	-0.575	0.09002	0.08	50
109	leflunomide	0.201	4	0.571	0.09143	0.1638	50
110	propafenone	-0.35	4	-0.573	0.09214	0.1728	50
111	atovaquone	-0.561	3	-0.642	0.09298	0.1676	66
112	tobramycin	0.349	4	0.568	0.09435	0.2537	75
113	dinoprostone	-0.292	4	-0.57	0.09513	0.1067	75
114	natamycin	-0.245	4	-0.57	0.09533	0.2944	50
115	nadide	0.367	4	0.564	0.09803	0.1071	75
116	CP-690334-01	-0.342	8	-0.406	0.10673	0.2993	50
117	procarbazine	-0.488	3	-0.625	0.11075	0.0161	66
118	ciclopirox	0.207	4	0.552	0.11104	0.5266	50
119	minaprine	0.152	5	0.499	0.11431	0.06	60
120	isosorbide	0.316	4	0.549	0.11554	0.0838	75
121	betaxolol	0.338	4	0.547	0.11769	0.1111	75
122	ampicillin	-0.397	4	-0.548	0.11946	0.1006	75
123	norethisterone	-0.327	4	-0.547	0.12113	0.1951	50
124	pivampicillin	-0.314	4	-0.546	0.12165	0.139	50
125	antimycin A	-0.234	5	-0.491	0.12298	0.2463	60
126	niflumic acid	-0.241	4	-0.545	0.12336	0.0966	75
127	aconitine	0.267	4	0.542	0.12381	0.0915	50
128	SB-203580	0.359	5	0.492	0.1245	0.1267	60
129	ambroxol	-0.37	4	-0.544	0.12467	0.2956	75
130	amodiaquine	0.412	4	0.541	0.12475	0.15	75
131	camptothecin	-0.287	3	-0.611	0.12757	0.4773	66
132	acepromazine	0.272	4	0.539	0.12799	0.1556	75
133	ergocalciferol	-0.261	4	-0.541	0.12801	0.0805	75
134	ricinine	-0.291	4	-0.541	0.12823	0.0964	50
135	sparteine	0.298	4	0.536	0.13072	0.0648	75
136	prenylamine	-0.405	4	-0.539	0.13098	0.2477	50
137	Prestwick-1080	0.302	4	0.536	0.13197	0.1053	50
138	0198306-0000	-0.397	4	-0.538	0.13233	0.2273	75
139	flunixin	0.084	5	0.484	0.13425	0.1858	60
140	gabexate	0.123	4	0.534	0.13458	0.2405	50
141	yohimbine	0.143	5	0.482	0.13744	0.0551	60
142	nicergoline	-0.242	5	-0.481	0.13788	0.1374	60
143	pyrvinium	-0.258	6	-0.442	0.13881	0.4124	50
144	tocainide	0.314	4	0.528	0.14192	0.1974	50
145	brompheniramine	-0.279	4	-0.529	0.14301	0.0845	50
146	thioguanosine	-0.27	4	-0.525	0.14856	0.493	50
147	CAY-10397	0.386	3	0.595	0.14897	0.084	66
148	rescinnamine	-0.419	3	-0.593	0.15163	0.1488	66
149	H-89	0.466	3	0.593	0.15255	0.1024	66
150	diloxanide	-0.376	4	-0.521	0.15447	0.2571	75
151	metitepine	-0.264	4	-0.52	0.15538	0.2087	75
152	pirenperone	0.154	5	0.471	0.15732	0.2105	60
153	tremorine	-0.277	4	-0.518	0.15926	0.2283	75
154	sulmazole	-0.403	3	-0.587	0.16004	0.3672	66
155	loxapine	0.072	4	0.514	0.1604	0.1915	50
156	securinine	-0.401	4	-0.516	0.16165	0.3165	75
157	oxybenzone	0.238	4	0.513	0.16191	0.4412	50
158	bambuterol	0.252	4	0.512	0.1636	0.1854	50
159	aminohippuric acid	0.224	4	0.512	0.16396	0.125	50
160	mycophenolic acid	-0.468	3	-0.584	0.16533	0.3451	66
161	abamectin	-0.246	4	-0.513	0.16567	0.1975	50
162	troleandomycin	-0.249	4	-0.512	0.16636	0.2147	50
163	betonicine	-0.253	6	-0.426	0.16702	0.2532	66
164	Prestwick-1100	0.276	4	0.51	0.16714	0.1589	50
165	gliquidone	-0.262	4	-0.512	0.1674	0.1299	50
166	butacaine	0.323	4	0.509	0.16889	0.1575	50
167	chlorprothixene	-0.341	4	-0.509	0.1707	0.102	75
168	pyrantel	-0.226	5	-0.461	0.1714	0.227	60
169	seneciphylline	0.241	4	0.507	0.17219	0.094	50
170	lidoflazine	0.373	3	0.579	0.17322	0.1771	66
171	Prestwick-689	-0.299	4	-0.507	0.1744	0.2057	50
172	monocrotaline	0.232	4	0.505	0.17494	0.144	50
173	quinisocaine	-0.096	4	-0.506	0.17625	0.184	50
174	bendroflumethiazide	0.324	6	0.42	0.17653	0.2391	50
175	etacrynic acid	-0.426	3	-0.576	0.17665	0.1916	66
176	quinethazone	0.243	4	0.503	0.17727	0.1967	50
177	piperlongumine	-0.25	2	-0.699	0.18136	0.2658	50
178	cyclizine	0.156	4	0.5	0.18218	0.1987	50
179	methyldopa	-0.337	5	-0.455	0.18236	0.2131	60
180	lincomycin	0.206	3	0.574	0.18278	0.1181	66
181	sulfaquinoxaline	-0.353	3	-0.571	0.1854	0.2284	66
182	quipazine	0.077	4	0.498	0.18632	0.1699	50
183	ticarcillin	-0.446	3	-0.567	0.19195	0.1553	66
184	scoulerine	0.07	4	0.494	0.19215	0.2383	50
185	(+)-isoprenaline	0.209	4	0.493	0.19312	0.2435	50
186	etamivan	0.236	4	0.493	0.19358	0.1518	50
187	metixene	0.12	4	0.493	0.19358	0.3901	50
188	levcycloserine	-0.298	4	-0.494	0.19553	0.3454	50
189	vorinostat	0.158	12	0.298	0.19601	0.8895	50
190	5279552	0.229	2	0.686	0.19617	0.1736	50
191	dl-alpha tocopherol	0.292	4	0.491	0.19676	0.0698	50
192	alimemazine	-0.282	4	-0.493	0.19784	0.2517	50
193	pentetrazol	-0.334	4	-0.492	0.19937	0.2239	50
194	clemastine	-0.26	3	-0.563	0.20052	0.3529	66
195	letrozole	-0.324	4	-0.49	0.20301	0.0833	50
196	0175029-0000	0.228	6	0.405	0.20863	0.7059	50
197	ifenprodil	-0.311	4	-0.486	0.20951	0.4885	50
198	cetirizine	-0.215	4	-0.485	0.21234	0.4976	50
199	10-methoxyharmalan	-0.287	4	-0.484	0.21349	0.1511	50
200	salsolinol	0.108	3	0.555	0.21553	0.1586	66
201	STOCK1N-28457	0.331	3	0.553	0.21865	0.1652	66
202	iocetamic acid	0.215	4	0.478	0.22065	0.2443	50
203	arachidonic acid	0.368	3	0.552	0.22172	0.218	66
204	nifenazone	-0.243	5	-0.436	0.22279	0.2566	60
205	ellipticine	-0.202	4	-0.479	0.22338	0.4351	50
206	rolitetracycline	-0.309	4	-0.479	0.22459	0.3967	50
207	xylazine	-0.277	4	-0.478	0.22586	0.2421	50
208	tridihexethyl	-0.161	4	-0.478	0.2262	0.3586	50
209	N-acetylmuramic acid	0.332	4	0.473	0.23189	0.2711	50
210	metyrapone	-0.433	4	-0.475	0.23372	0.3598	50
211	CP-645525-01	-0.474	3	-0.544	0.23504	0.2836	66
212	melatonin	-0.237	4	-0.474	0.23543	0.3141	50
213	bromocriptine	-0.215	5	-0.429	0.23773	0.386	60
214	cefmetazole	0.342	4	0.47	0.23862	0.1521	50
215	norcyclobenzaprine	0.237	4	0.469	0.24033	0.459	50
216	oxaprozin	-0.182	6	-0.393	0.24117	0.2042	50
217	bezafibrate	0.067	4	0.468	0.24403	0.2273	50
218	colistin	0.247	4	0.467	0.24574	0.555	50
219	rotenone	0.126	4	0.465	0.2493	0.3684	50
220	torasemide	-0.151	4	-0.467	0.25169	0.3069	50
221	iobenguane	-0.33	4	-0.466	0.2534	0.2829	50
222	pindolol	-0.341	5	-0.422	0.25469	0.3356	60
223	PF-00875133-00	0.234	3	0.534	0.25631	0.2169	66
224	hydroxyachillin	0.19	4	0.462	0.25682	0.0828	50
225	coralyne	0.052	4	0.461	0.25761	0.2209	50
226	theobromine	-0.072	4	-0.46	0.26523	0.3234	50
227	etanidazole	0.135	4	0.458	0.26557	0.3023	50
228	canavanine	0.1	3	0.529	0.26665	0.1695	66
229	tribenoside	-0.295	4	-0.46	0.267	0.2439	50
230	gallamine triethiodide	-0.407	5	-0.417	0.26749	0.3333	60
231	tubocurarine chloride	-0.241	4	-0.459	0.26768	0.3046	50
232	cimetidine	-0.386	5	-0.416	0.26983	0.2628	60
233	Prestwick-981	0.375	3	0.526	0.27384	0.2116	66
234	chloroquine	-0.256	4	-0.456	0.27603	0.2727	50
235	eucatropine	0.062	6	0.378	0.27814	0.4417	50
236	chlorphenamine	-0.14	4	-0.455	0.27914	0.262	50
237	bupropion	0.311	4	0.452	0.28031	0.3169	50
238	metoprolol	0.082	4	0.451	0.28286	0.3978	50
239	piromidic acid	0.201	4	0.451	0.28332	0.304	50
240	dequalinium chloride	-0.362	4	-0.452	0.2865	0.5115	50
241	dimethadione	0.217	4	0.449	0.28708	0.193	50
242	suramin sodium	0.169	4	0.449	0.28789	0.2877	50
243	levamisole	-0.217	4	-0.451	0.28841	0.5309	50
244	4-hydroxyphenazone	-0.353	5	-0.407	0.29116	0.2857	60
245	piperacillin	0.216	5	0.405	0.29747	0.3165	60
246	harmol	0.291	4	0.445	0.29764	0.3876	50
247	flucloxacillin	0.292	4	0.443	0.30357	0.3052	50
248	roxithromycin	0.235	4	0.443	0.30357	0.5076	50
249	metrifonate	0.154	5	0.403	0.30367	0.181	60
250	harmalol	-0.247	3	-0.511	0.30404	0.4104	66
251	tetraethylenepentamine	0.121	6	0.368	0.30573	0.292	50
252	withaferin A	-0.3	4	-0.444	0.30673	0.4918	50
253	semustine	-0.401	4	-0.443	0.3082	0.5333	50
254	ethionamide	-0.352	3	-0.509	0.30983	0.3688	66
255	tetracaine	-0.365	3	-0.509	0.31007	0.3169	66
256	isometheptene	0.151	4	0.439	0.31369	0.485	50
257	levonorgestrel	0.263	6	0.365	0.31383	0.5736	50
258	oxprenolol	-0.125	4	-0.439	0.31877	0.5545	50
259	alverine	0.276	4	0.437	0.32022	0.2919	50
260	dioxybenzone	0.314	4	0.437	0.32099	0.3095	50
261	mepacrine	0.189	2	0.6	0.32232	0.3594	50
262	noscapine	-0.208	4	-0.437	0.32439	0.1957	50
263	clobetasol	-0.398	3	-0.501	0.32614	0.3311	66
264	acebutolol	0.176	5	0.393	0.32811	0.4236	60
266	fludroxycortide	-0.233	5	-0.393	0.32889	0.4731	60
265	ketotifen	0.189	4	0.434	0.32889	0.5105	50
267	proadifen	-0.31	4	-0.435	0.33022	0.2957	50
268	MS-275	0.221	2	0.594	0.33045	0.7965	50
269	F0447-0125	-0.283	4	-0.434	0.33368	0.2308	50
270	desipramine	-0.246	4	-0.433	0.33595	0.3115	50
271	methylbenzethonium chloride	-0.198	6	-0.358	0.33882	0.4463	50
272	furosemide	-0.172	4	-0.431	0.34025	0.4029	50
273	valinomycin	-0.004	4	0.429	0.3418	0.6977	50
274	rottlerin	-0.364	3	-0.495	0.34196	0.5714	66
275	0297417-0002B	0.082	3	0.495	0.34392	0.7158	66
276	naphazoline	0.034	5	0.388	0.34471	0.25	60
277	CP-319743	-0.271	4	-0.429	0.34514	0.1869	50
278	carmustine	-0.346	3	-0.493	0.34687	0.4257	66
279	vidarabine	-0.223	4	-0.428	0.3497	0.475	50
280	depudecin	-0.207	2	-0.583	0.35053	0.3026	50
281	pentoxyverine	0.28	4	0.426	0.35145	0.4174	50
282	mecamylamine	0.281	3	0.492	0.35153	0.3178	66
283	nifurtimox	0.158	4	0.425	0.35433	0.2407	50
284	fluorometholone	0.152	4	0.423	0.35919	0.2987	50
285	benfluorex	0.24	4	0.422	0.36144	0.407	50
286	ifosfamide	-0.401	3	-0.486	0.36638	0.3152	66
287	flumequine	0.063	4	0.42	0.36768	0.3688	50
288	butein	0.309	2	0.57	0.37115	0.4035	50
289	latamoxef	-0.407	3	-0.482	0.37395	0.4655	66
290	monobenzone	0.26	4	0.416	0.37697	0.4573	50
291	diclofenamide	-0.197	4	-0.418	0.37713	0.3373	50
292	reserpine	-0.29	3	-0.48	0.37926	0.4631	66
293	disulfiram	-0.223	5	-0.376	0.37985	0.4604	60
294	spiradoline	-0.271	4	-0.417	0.38087	0.314	50
295	SC-19220	-0.202	4	-0.416	0.38332	0.2414	50
296	naftifine	-0.316	4	-0.412	0.39515	0.4771	50
297	paclitaxel	-0.182	6	-0.341	0.39655	0.4521	50
298	cefapirin	-0.275	4	-0.408	0.4089	0.4725	50
299	Y-27632	0.243	2	0.541	0.42081	0.4806	50
300	chlorhexidine	-0.327	5	-0.363	0.42413	0.5188	60
301	prazosin	0.158	6	0.331	0.42603	0.3613	50
302	5248896	-0.367	2	-0.536	0.43101	0.6842	50
303	levothyroxine sodium	0.098	4	0.399	0.43271	0.3946	50
304	droperidol	-0.343	4	-0.398	0.44099	0.3778	50
305	caffeic acid	-0.165	3	-0.455	0.44442	0.5741	66
306	ebselen	0.227	3	0.454	0.44504	0.6554	66
307	simvastatin	-0.243	4	-0.396	0.4458	0.52	50
308	alcuronium chloride	-0.329	2	-0.527	0.44694	0.4915	50
309	imipenem	0.161	4	0.395	0.44719	0.4809	50
310	famprofazone	0.133	6	0.325	0.44748	0.7101	50
311	azacitidine	-0.369	3	-0.454	0.44862	0.6923	66
312	diethylstilbestrol	0.054	6	0.324	0.45399	0.8053	50
313	benzydamine	-0.157	4	-0.393	0.45579	0.5404	50
314	theophylline	0.266	4	0.391	0.45704	0.3134	50
315	fluspirilene	-0.304	4	-0.393	0.4574	0.6018	50
316	diethylcarbamazine	-0.333	4	-0.392	0.46052	0.3472	50
317	dihydroergocristine	-0.31	4	-0.392	0.46086	0.5692	50
318	phenazopyridine	-0.345	4	-0.392	0.4613	0.538	50
319	dobutamine	0.296	4	0.389	0.46454	0.4368	50
320	demeclocycline	-0.093	6	-0.322	0.46579	0.7072	50
321	calcium pantothenate	0.105	4	0.386	0.47329	0.4546	50
322	fluticasone	0.101	4	0.384	0.47954	0.6129	50
323	riboflavin	0.095	4	0.383	0.48457	0.6281	50
324	denatonium benzoate	-0.141	4	-0.384	0.48654	0.658	50
325	propranolol	-0.083	4	-0.384	0.48688	0.5111	50
326	ceforanide	0.118	4	0.382	0.48726	0.6621	50
327	clonidine	-0.211	4	-0.383	0.48778	0.2889	50
328	spaglumic acid	-0.337	2	-0.505	0.48914	0.5914	50
329	galantamine	-0.187	4	-0.383	0.48951	0.5243	50
330	bumetanide	0.099	4	0.38	0.49277	0.689	50
331	prasterone	-0.251	4	-0.379	0.50146	0.384	50
332	spiramycin	0.099	6	0.311	0.50534	0.5152	50
333	dyclonine	-0.284	4	-0.377	0.5084	0.5221	50
334	epitiostanol	-0.195	4	-0.377	0.5084	0.5617	50
335	tetrandrine	0.13	4	0.375	0.51049	0.6961	50
336	orciprenaline	0.234	4	0.375	0.5122	0.5407	50
337	benzylpenicillin	-0.236	4	-0.376	0.51276	0.5691	50
338	thiethylperazine	-0.249	4	-0.376	0.51336	0.4077	50
339	flucytosine	-0.09	4	-0.375	0.51604	0.5607	50
340	dosulepin	-0.299	4	-0.375	0.51762	0.4188	50
341	lysergol	-0.206	4	-0.374	0.51972	0.5097	50
342	isotretinoin	-0.331	4	-0.373	0.52171	0.5952	50
343	saquinavir	0.032	4	0.372	0.52237	0.4338	50
344	sulfametoxydiazine	-0.306	4	-0.372	0.52535	0.801	50
345	berberine	0.294	4	0.368	0.53498	0.55	50
346	etifenin	0.216	4	0.367	0.53962	0.5073	50
347	sulfanilamide	-0.01	4	0.367	0.54021	0.4697	50
348	chlorambucil	-0.3	4	-0.367	0.54334	0.5974	50
349	ganciclovir	0.291	4	0.366	0.54342	0.4815	50
350	pivmecillinam	-0.087	4	-0.366	0.54807	0.674	50
351	nialamide	0.225	4	0.364	0.54857	0.5225	50
352	cinnarizine	-0.229	4	-0.361	0.5646	0.5829	50
353	racecadotril	0.107	4	0.359	0.56643	0.6026	50
354	amphotericin B	-0.304	4	-0.36	0.56876	0.5833	50
355	alexidine	-0.305	4	-0.359	0.57127	0.6581	50
356	trimethylcolchicinic acid	-0.166	4	-0.356	0.58356	0.5032	50
357	sulfapyridine	0.104	4	0.354	0.58436	0.5628	50
358	raubasine	-0.004	4	0.354	0.58571	0.6731	50
359	nipecotic acid	0.154	4	0.353	0.58865	0.621	50
360	ethosuximide	-0.162	4	-0.353	0.5912	0.6609	50
361	docosahexaenoic acid ethyl ester	-0.373	2	-0.475	0.59497	0.5085	50
362	pseudopelletierine	0.159	4	0.35	0.60031	0.5688	50
363	1,4-chrysenequinone	0.322	2	0.473	0.60076	0.7663	50
364	chenodeoxycholic acid	-0.016	4	0.349	0.60317	0.8297	50
365	levopropoxyphene	-0.286	4	-0.35	0.60453	0.7516	50
366	carbinoxamine	-0.257	4	-0.349	0.60674	0.5731	50
367	zidovudine	-0.107	4	-0.349	0.60789	0.6107	50
368	proxyphylline	-0.157	4	-0.348	0.60964	0.7525	50
369	ascorbic acid	0.088	4	0.346	0.61143	0.5833	50
370	vanoxerine	-0.308	4	-0.347	0.61157	0.6083	50
371	levomepromazine	-0.276	4	-0.346	0.61792	0.7944	50
372	felbinac	-0.263	4	-0.344	0.62331	0.8582	50
373	etofenamate	0.25	4	0.343	0.62444	0.614	50
374	capsaicin	-0.167	4	-0.343	0.62731	0.694	50
375	acetazolamide	0.259	4	0.342	0.6275	0.5725	50
376	nicotinic acid	-0.153	4	-0.342	0.63045	0.6587	50
377	danazol	-0.152	4	-0.341	0.6348	0.5646	50
378	N-acetyl-L-aspartic acid	-0.146	4	-0.339	0.64153	0.5197	50
379	piribedil	-0.201	4	-0.337	0.64785	0.7	50
380	flupentixol	-0.278	4	-0.336	0.65235	0.728	50
381	arcaine	0.094	4	0.334	0.65291	0.6831	50
382	H-7	0.075	4	0.333	0.65732	0.9222	50
383	pralidoxime	0.094	4	0.332	0.66027	0.7021	50
384	IC-86621	-0.274	4	-0.333	0.66244	0.7651	50
385	mefexamide	0.129	4	0.33	0.66703	0.7117	50
386	pregnenolone	-0.136	4	-0.331	0.66783	0.7516	50
387	hexetidine	-0.278	4	-0.331	0.66878	0.7582	50
388	gibberellic acid	0.272	4	0.329	0.67202	0.6	50
389	fenoprofen	-0.136	6	-0.274	0.67248	0.9133	50
390	rilmenidine	-0.225	4	-0.33	0.67326	0.7603	50
391	naringenin	-0.267	4	-0.329	0.67439	0.871	50
392	paracetamol	0.216	4	0.327	0.67728	0.6119	50
393	Prestwick-920	0.008	4	0.324	0.68647	0.6815	50
394	maprotiline	-0.163	4	-0.323	0.69502	0.7542	50
395	aciclovir	-0.188	6	-0.268	0.69735	0.8278	50
396	meprylcaine	0.269	4	0.317	0.71062	0.6849	50
397	ramipril	0.052	4	0.314	0.72168	0.6241	50
398	tolfenamic acid	-0.295	4	-0.314	0.72412	0.7706	50
399	methazolamide	0.272	4	0.31	0.73335	0.8019	50
400	eticlopride	-0.208	4	-0.311	0.73518	0.8409	50
401	cotinine	-0.12	6	-0.258	0.73712	0.8527	50
402	puromycin	-0.168	4	-0.308	0.74282	0.8806	50
403	5252917	0.272	2	0.429	0.74293	0.8151	50
404	PHA-00816795	0.205	2	0.429	0.74391	0.5086	50
405	propidium iodide	-0.324	4	-0.308	0.74424	0.7483	50
406	sulfaphenazole	0.058	4	0.305	0.75074	0.7091	50
407	cefalotin	0.1	4	0.304	0.75267	0.6991	50
408	terazosin	-0.104	4	-0.305	0.75343	0.8508	50
409	ketanserin	0.218	4	0.303	0.75611	0.7064	50
410	econazole	-0.229	4	-0.304	0.75681	0.8205	50
411	hexylcaine	-0.134	4	-0.302	0.76162	0.7252	50
412	(-)-MK-801	0.12	4	0.301	0.76252	0.7874	50
413	netilmicin	-0.092	4	-0.299	0.77129	0.7733	50
414	etamsylate	0.062	4	0.295	0.781	0.8818	50
415	cisapride	0.082	4	0.292	0.79077	0.8121	50
416	tolmetin	-0.244	4	-0.293	0.79132	0.7012	50
417	sulconazole	0.031	4	0.291	0.79337	0.925	50
418	selegiline	0.096	4	0.29	0.79771	0.7097	50
419	nitrofural	-0.121	4	-0.291	0.79817	0.8365	50
420	oxedrine	-0.153	4	-0.29	0.80025	0.7597	50
421	hemicholinium	0.019	4	0.289	0.80111	0.7576	50
422	BCB000038	-0.239	4	-0.288	0.8071	0.8095	50
423	protriptyline	-0.112	4	-0.285	0.81621	0.8571	50
424	imatinib	-0.079	2	-0.401	0.81707	0.8333	50
425	pergolide	-0.132	4	-0.284	0.81874	0.8222	50
426	glafenine	-0.193	4	-0.281	0.82627	0.8889	50
427	mercaptopurine	0.009	2	0.396	0.82952	0.7831	50
428	etynodiol	-0.132	4	-0.275	0.84408	0.8609	50
429	moracizine	-0.237	4	-0.272	0.85271	0.8477	50
430	procyclidine	-0.06	4	-0.272	0.85327	0.8333	50
431	bepridil	-0.054	4	-0.271	0.85363	0.9167	50
432	clofibrate	-0.053	2	-0.369	0.88568	0.8231	50
433	pipenzolate bromide	-0.135	4	-0.258	0.88918	0.9029	50
434	5230742	0.204	2	0.362	0.90079	0.8682	50
435	cromoglicic acid	-0.184	2	-0.361	0.90133	0.8729	50
436	exisulind	0.229	2	0.358	0.90707	0.8913	50
437	5255229	0.207	2	0.324	0.95783	0.9421	50
438	spiperone	-0.217	2	-0.294	0.98477	0.9912	50
439	pararosaniline	-0.798	1	-0.986	---	---	100
442	splitomicin	-0.708	1	-0.963	---	---	100
443	dexverapamil	-0.691	1	-0.955	---	---	100
445	5109870	-0.668	1	-0.943	---	---	100
447	5140203	-0.633	1	-0.923	---	---	100
448	celastrol	-0.622	1	-0.916	---	---	100
451	sulindac sulfide	-0.585	1	-0.891	---	---	100
452	gefitinib	-0.497	1	-0.828	---	---	100
453	fisetin	-0.486	1	-0.818	---	---	100
454	cytochalasin B	-0.458	1	-0.798	---	---	100
455	N-phenylanthranilic acid	-0.436	1	-0.786	---	---	100
456	U0125	-0.427	1	-0.781	---	---	100
457	demecolcine	-0.406	1	-0.773	---	---	100
471	5162773	0	1	-0.697	---	---	0
473	proscillaridin	-0.161	3	-0.695	---	---	33
475	(-)-atenolol	-0.106	4	-0.685	---	---	25
478	12,13-EODE	0	1	-0.679	---	---	0
480	apigenin	0	4	-0.678	---	---	0
484	5186324	0	1	-0.676	---	---	0
485	nalidixic acid	-0.215	5	-0.675	---	---	40
496	5152487	0	1	-0.631	---	---	0
498	sanguinarine	0	2	-0.619	---	---	0
500	3-aminobenzamide	0	1	-0.611	---	---	0
502	bemegride	-0.116	4	-0.606	---	---	25
503	luteolin	-0.17	4	-0.6	---	---	25
504	ipratropium bromide	-0.231	3	-0.6	---	---	33
505	quinidine	-0.218	3	-0.598	---	---	33
507	ceftazidime	-0.193	3	-0.596	---	---	33
509	naftopidil	-0.163	3	-0.594	---	---	33
510	doxylamine	0	5	-0.594	---	---	0
511	cantharidin	0	1	-0.592	---	---	0
515	cyclopentolate	0	4	-0.588	---	---	0
518	5253409	0	2	-0.584	---	---	0
521	esculin	-0.127	4	-0.579	---	---	25
522	amoxapine	-0.277	5	-0.576	---	---	40
527	metacycline	-0.116	4	-0.568	---	---	25
529	molsidomine	-0.161	4	-0.561	---	---	25
530	trazodone	-0.19	3	-0.557	---	---	33
536	ursodeoxycholic acid	-0.204	3	-0.546	---	---	33
537	phenacetin	0	4	-0.545	---	---	0
540	homatropine	-0.198	5	-0.541	---	---	40
542	doxorubicin	-0.188	3	-0.539	---	---	33
544	iopamidol	-0.138	4	-0.536	---	---	25
546	8-azaguanine	-0.121	4	-0.535	---	---	25
547	verteporfin	0	3	-0.534	---	---	0
548	doxazosin	-0.156	4	-0.533	---	---	25
549	diflorasone	-0.126	4	-0.533	---	---	25
550	hydrocotarnine	0	4	-0.532	---	---	0
553	delsoline	0	4	-0.53	---	---	0
555	risperidone	-0.247	3	-0.529	---	---	33
557	decitabine	0	1	-0.527	---	---	0
560	salsolidin	-0.09	4	-0.523	---	---	25
562	etidronic acid	-0.189	4	-0.522	---	---	25
567	sulfathiazole	0	5	-0.515	---	---	0
568	tyrphostin AG-825	0	1	-0.514	---	---	0
572	suxibuzone	0	4	-0.51	---	---	0
576	NU-1025	0	2	-0.506	---	---	0
578	carcinine	-0.133	4	-0.504	---	---	25
579	sulfamethizole	-0.146	4	-0.504	---	---	25
582	corynanthine	-0.225	3	-0.5	---	---	33
583	scopoletin	0	2	-0.499	---	---	0
584	PHA-00846566E	-0.144	3	-0.497	---	---	33
585	ribostamycin	-0.092	4	-0.496	---	---	25
586	ginkgolide A	0	4	-0.496	---	---	0
587	Prestwick-984	-0.022	4	-0.496	---	---	25
588	irinotecan	0	3	-0.494	---	---	0
591	apramycin	0	4	-0.493	---	---	0
594	ioversol	0	4	-0.492	---	---	0
595	amoxicillin	0	4	-0.492	---	---	0
597	amrinone	-0.038	4	-0.491	---	---	25
600	methacholine chloride	-0.19	3	-0.49	---	---	33
601	ornidazole	-0.152	5	-0.488	---	---	40
602	cyproterone	0	4	-0.487	---	---	0
603	talampicillin	-0.199	4	-0.487	---	---	25
604	piracetam	-0.155	4	-0.483	---	---	25
606	LM-1685	-0.203	3	-0.483	---	---	33
609	difenidol	0	3	-0.482	---	---	0
613	diperodon	-0.157	3	-0.478	---	---	33
615	epiandrosterone	-0.129	4	-0.477	---	---	25
619	L-methionine sulfoximine	-0.146	4	-0.475	---	---	25
621	Prestwick-675	-0.118	4	-0.472	---	---	25
624	beclometasone	0	3	-0.469	---	---	0
625	methoxsalen	0	3	-0.465	---	---	0
626	chlorphenesin	0	4	-0.462	---	---	0
628	velnacrine	-0.193	4	-0.461	---	---	25
629	cefaclor	0	4	-0.461	---	---	0
634	morantel	0.025	5	-0.458	---	---	20
635	cinoxacin	-0.032	4	-0.458	---	---	25
637	BCB000039	0	3	-0.455	---	---	0
640	N-acetyl-L-leucine	-0.149	4	-0.455	---	---	25
642	fluorocurarine	-0.098	4	-0.454	---	---	25
643	alprenolol	-0.056	4	-0.454	---	---	25
645	etomidate	-0.212	3	-0.453	---	---	33
647	hydrochlorothiazide	0	5	-0.453	---	---	0
652	hecogenin	-0.153	4	-0.451	---	---	25
655	pimethixene	-0.315	3	-0.45	---	---	33
656	chlorzoxazone	-0.125	4	-0.448	---	---	25
657	idazoxan	0	4	-0.447	---	---	0
659	rifampicin	0	4	-0.446	---	---	0
661	chrysin	0	3	-0.445	---	---	0
663	bisoprolol	-0.141	4	-0.445	---	---	25
667	chloramphenicol	-0.052	4	-0.442	---	---	25
672	glibenclamide	-0.135	4	-0.44	---	---	25
674	homosalate	-0.137	4	-0.44	---	---	25
675	dexpanthenol	-0.138	4	-0.44	---	---	25
676	nitrofurantoin	-0.192	5	-0.439	---	---	40
678	crotamiton	-0.115	4	-0.438	---	---	25
679	citalopram	-0.173	4	-0.438	---	---	25
680	dacarbazine	-0.095	4	-0.437	---	---	25
681	florfenicol	-0.102	4	-0.437	---	---	25
684	cefalonium	0	3	-0.435	---	---	0
687	hydroxyzine	-0.298	5	-0.432	---	---	40
688	trimethobenzamide	-0.191	5	-0.432	---	---	20
693	valdecoxib	-0.166	3	-0.43	---	---	33
695	fosfosal	0	4	-0.428	---	---	0
696	celecoxib	-0.094	5	-0.428	---	---	20
698	cefadroxil	0	4	-0.427	---	---	0
699	staurosporine	-0.14	4	-0.426	---	---	25
701	brinzolamide	-0.171	4	-0.425	---	---	25
702	medrysone	-0.113	6	-0.424	---	---	16
703	digoxigenin	-0.19	5	-0.424	---	---	40
706	paroxetine	-0.165	4	-0.423	---	---	25
707	tropicamide	0	6	-0.422	---	---	0
711	ioxaglic acid	0.021	3	-0.42	---	---	33
714	dicloxacillin	-0.134	4	-0.416	---	---	25
715	betahistine	0	4	-0.416	---	---	0
717	zaprinast	-0.138	4	-0.414	---	---	25
719	betulin	-0.229	3	-0.414	---	---	33
720	pyrazinamide	0.103	4	-0.413	---	---	0
723	lynestrenol	-0.112	5	-0.412	---	---	20
725	TTNPB	0	2	-0.411	---	---	0
728	AG-028671	-0.143	3	-0.409	---	---	33
732	metaraminol	-0.153	4	-0.407	---	---	25
736	dexpropranolol	-0.201	3	-0.405	---	---	33
737	GW-8510	-0.005	4	-0.404	---	---	25
738	tetryzoline	0.041	3	-0.404	---	---	33
739	isocorydine	-0.141	4	-0.403	---	---	25
740	flavoxate	-0.104	4	-0.403	---	---	25
741	streptomycin	-0.16	4	-0.403	---	---	25
742	drofenine	-0.152	4	-0.402	---	---	25
744	prednisolone	-0.015	5	-0.401	---	---	20
745	mephenesin	-0.099	5	-0.401	---	---	40
746	tiratricol	0	4	-0.4	---	---	0
747	Prestwick-1083	-0.185	3	-0.4	---	---	33
748	helveticoside	-0.258	6	-0.399	---	---	33
749	benzbromarone	0.135	3	-0.399	---	---	0
750	foliosidine	-0.186	6	-0.399	---	---	33
752	sulfachlorpyridazine	-0.126	5	-0.398	---	---	40
753	ajmaline	-0.227	3	-0.398	---	---	33
754	acacetin	-0.165	6	-0.398	---	---	33
755	benzethonium chloride	-0.153	3	-0.397	---	---	33
756	nomegestrol	-0.146	3	-0.396	---	---	33
757	amikacin	-0.1	4	-0.396	---	---	25
758	blebbistatin	0	2	-0.396	---	---	0
759	zomepirac	0.134	4	-0.396	---	---	0
760	tyloxapol	-0.049	4	-0.395	---	---	25
762	SC-58125	-0.141	4	-0.394	---	---	25
763	trichlormethiazide	0	4	-0.393	---	---	0
766	Prestwick-857	-0.116	4	-0.391	---	---	25
767	physostigmine	0	4	-0.391	---	---	0
768	mexiletine	-0.003	6	-0.391	---	---	16
769	BAS-012416453	0	3	-0.391	---	---	0
770	niridazole	-0.188	4	-0.39	---	---	25
772	metoclopramide	-0.116	6	-0.39	---	---	33
779	retrorsine	0	4	-0.387	---	---	0
783	sitosterol	-0.149	4	-0.386	---	---	25
786	butamben	-0.171	4	-0.385	---	---	25
789	ketoconazole	-0.012	4	-0.383	---	---	25
790	terconazole	0	4	-0.383	---	---	0
791	glipizide	-0.112	5	-0.383	---	---	20
794	enilconazole	-0.205	4	-0.382	---	---	25
798	phenazone	-0.158	3	-0.381	---	---	33
801	indoprofen	0	4	-0.38	---	---	0
802	4,5-dianilinophthalimide	0	2	-0.379	---	---	0
807	gliclazide	-0.004	4	-0.377	---	---	25
809	Prestwick-665	-0.134	5	-0.376	---	---	20
812	scopolamine N-oxide	0	5	-0.376	---	---	0
813	sulfacetamide	-0.147	4	-0.375	---	---	25
814	zimeldine	-0.121	5	-0.375	---	---	20
815	procaine	-0.093	5	-0.375	---	---	20
819	piperidolate	0.166	3	-0.373	---	---	0
820	ronidazole	0.128	3	-0.373	---	---	0
823	urapidil	0.183	4	-0.373	---	---	0
824	AG-012559	-0.154	3	-0.371	---	---	33
825	digitoxigenin	-0.13	4	-0.371	---	---	25
826	mevalolactone	-0.211	3	-0.371	---	---	33
828	S-propranolol	-0.184	4	-0.37	---	---	25
830	ketorolac	-0.133	4	-0.368	---	---	25
831	moxisylyte	-0.15	5	-0.368	---	---	20
840	PF-01378883-00	-0.167	4	-0.365	---	---	25
842	scopolamine	0	4	-0.365	---	---	0
844	prednicarbate	0	3	-0.364	---	---	0
846	Trolox C	-0.026	4	-0.364	---	---	25
847	hyoscyamine	-0.288	5	-0.363	---	---	40
848	metanephrine	-0.088	5	-0.363	---	---	20
850	glimepiride	0.02	4	-0.363	---	---	25
854	nicardipine	-0.094	4	-0.362	---	---	25
856	clenbuterol	-0.22	5	-0.361	---	---	40
859	furaltadone	0.075	6	-0.36	---	---	0
860	pentetic acid	0	5	-0.36	---	---	0
861	tropine	0.207	4	-0.36	---	---	0
863	dilazep	-0.12	5	-0.359	---	---	20
865	trioxysalen	0.04	4	-0.359	---	---	25
867	harman	0	4	-0.358	---	---	0
868	sertaconazole	-0.058	4	-0.358	---	---	25
873	famotidine	-0.171	5	-0.355	---	---	20
874	benzonatate	-0.126	5	-0.355	---	---	20
876	santonin	-0.122	4	-0.355	---	---	25
878	doxycycline	-0.155	5	-0.354	---	---	40
879	decamethonium bromide	0	4	-0.354	---	---	0
880	carbarsone	0	4	-0.354	---	---	0
881	harpagoside	-0.123	4	-0.353	---	---	25
886	harmaline	-0.102	4	-0.352	---	---	25
887	baclofen	-0.192	5	-0.352	---	---	40
891	lymecycline	0	4	-0.351	---	---	0
893	phenelzine	-0.17	6	-0.35	---	---	33
895	trimetazidine	0.134	4	-0.349	---	---	0
898	CP-320650-01	-0.21	8	-0.348	---	---	37
899	lansoprazole	-0.139	4	-0.348	---	---	25
906	Prestwick-664	-0.172	6	-0.346	---	---	33
907	labetalol	0	4	-0.346	---	---	0
908	naltrexone	0.079	5	-0.345	---	---	0
913	Prestwick-1085	-0.128	4	-0.343	---	---	25
918	phenoxybenzamine	-0.151	4	-0.34	---	---	25
919	diltiazem	-0.195	5	-0.34	---	---	40
922	ranitidine	-0.053	5	-0.34	---	---	20
923	mitoxantrone	-0.183	3	-0.34	---	---	33
925	anabasine	-0.164	3	-0.339	---	---	33
926	griseofulvin	-0.217	5	-0.339	---	---	40
927	pempidine	-0.092	5	-0.338	---	---	40
928	tenoxicam	-0.121	4	-0.338	---	---	25
931	triprolidine	-0.135	4	-0.337	---	---	25
935	phthalylsulfathiazole	-0.06	5	-0.336	---	---	40
938	ionomycin	-0.009	3	-0.335	---	---	33
939	5211181	0	2	-0.334	---	---	0
942	sulpiride	-0.147	5	-0.333	---	---	40
943	Prestwick-860	-0.053	4	-0.333	---	---	25
945	carbimazole	-0.147	3	-0.333	---	---	33
949	meticrane	0.084	5	-0.332	---	---	0
950	SC-560	-0.168	3	-0.331	---	---	33
952	eldeline	-0.037	6	-0.33	---	---	16
953	enoxacin	-0.189	4	-0.33	---	---	25
954	dirithromycin	0	3	-0.329	---	---	0
955	tiapride	-0.014	5	-0.329	---	---	20
958	enalapril	-0.121	4	-0.328	---	---	25
960	Prestwick-674	0	6	-0.328	---	---	0
962	niclosamide	-0.162	5	-0.327	---	---	40
963	chlortalidone	-0.158	4	-0.327	---	---	25
964	sulfaguanidine	-0.011	5	-0.326	---	---	20
967	Prestwick-1082	-0.28	3	-0.325	---	---	33
969	trimipramine	-0.135	4	-0.324	---	---	25
973	Prestwick-685	-0.074	5	-0.323	---	---	20
974	adrenosterone	0.024	4	-0.322	---	---	25
975	doxepin	-0.134	3	-0.322	---	---	33
976	desoxycortone	-0.155	4	-0.322	---	---	25
977	tiabendazole	-0.035	4	-0.321	---	---	25
978	6-azathymine	-0.078	4	-0.321	---	---	25
980	articaine	-0.16	3	-0.319	---	---	33
981	amiodarone	-0.298	5	-0.319	---	---	40
982	cefazolin	-0.094	5	-0.319	---	---	20
983	primidone	-0.141	4	-0.319	---	---	25
984	nifuroxazide	-0.023	4	-0.318	---	---	25
985	oxetacaine	0.121	5	-0.317	---	---	0
987	meclozine	-0.124	5	-0.317	---	---	20
991	AH-23848	-0.055	3	-0.315	---	---	33
992	ouabain	0	4	-0.315	---	---	0
995	etofylline	-0.199	5	-0.314	---	---	40
998	dextromethorphan	-0.212	4	-0.313	---	---	25
1000	lithocholic acid	-0.071	6	-0.313	---	---	33
1001	buspirone	-0.035	4	-0.312	---	---	25
1003	bromperidol	-0.139	3	-0.312	---	---	33
1004	mephentermine	-0.257	5	-0.31	---	---	40
1005	midecamycin	-0.265	5	-0.31	---	---	40
1007	ivermectin	-0.108	5	-0.31	---	---	20
1008	azapropazone	-0.25	3	-0.309	---	---	33
1009	chloropyrazine	-0.175	4	-0.309	---	---	25
1010	imidurea	0.115	3	-0.308	---	---	0
1011	diflunisal	-0.111	5	-0.308	---	---	20
1016	propantheline bromide	-0.085	4	-0.307	---	---	25
1019	dinoprost	0	4	-0.306	---	---	0
1023	methocarbamol	-0.155	3	-0.305	---	---	33
1024	bisacodyl	0	4	-0.305	---	---	0
1025	indapamide	-0.173	6	-0.305	---	---	33
1026	meptazinol	0.045	4	-0.305	---	---	25
1028	clotrimazole	-0.115	5	-0.304	---	---	20
1032	allantoin	0	5	-0.304	---	---	0
1034	vitexin	0.02	4	-0.303	---	---	25
1036	halofantrine	-0.174	3	-0.302	---	---	33
1038	progesterone	-0.216	4	-0.302	---	---	25
1039	bephenium hydroxynaphthoate	-0.236	5	-0.301	---	---	40
1040	cycloserine	0	4	-0.301	---	---	0
1041	chlorogenic acid	-0.129	4	-0.301	---	---	25
1044	gelsemine	0.001	4	-0.299	---	---	25
1049	sotalol	0	4	-0.297	---	---	0
1050	mefloquine	-0.136	5	-0.297	---	---	20
1051	solasodine	-0.041	6	-0.297	---	---	16
1052	isopropamide iodide	0.089	4	-0.296	---	---	0
1054	cefotiam	-0.12	4	-0.295	---	---	25
1057	roxarsone	0.028	4	-0.293	---	---	25
1058	cefsulodin	-0.132	4	-0.293	---	---	25
1059	erastin	-0.006	4	-0.293	---	---	25
1064	cinchonine	-0.128	4	-0.292	---	---	25
1065	pridinol	-0.173	4	-0.291	---	---	25
1066	atropine methonitrate	0.027	3	-0.291	---	---	33
1068	arecoline	0.004	4	-0.291	---	---	25
1071	todralazine	0.009	5	-0.29	---	---	20
1072	riluzole	-0.096	5	-0.29	---	---	20
1073	etodolac	0	5	-0.29	---	---	0
1074	pentolonium	0.042	5	-0.289	---	---	20
1075	amprolium	0.103	5	-0.289	---	---	0
1079	captopril	-0.295	5	-0.287	---	---	40
1080	11-deoxy-16,16-dimethylprostaglandin E2	-0.157	4	-0.287	---	---	25
1082	sulfadiazine	-0.11	5	-0.286	---	---	20
1087	hydrastine hydrochloride	0	4	-0.284	---	---	0
1090	molindone	-0.032	4	-0.282	---	---	25
1091	monorden	-0.173	22	-0.281	---	---	31
1092	trimethoprim	-0.204	5	-0.281	---	---	40
1093	nordihydroguaiaretic acid	-0.205	15	-0.281	---	---	46
1096	0316684-0000	-0.114	4	-0.28	---	---	25
1097	myosmine	-0.176	6	-0.28	---	---	33
1099	5182598	0	2	-0.279	---	---	0
1101	tanespimycin	-0.247	62	-0.278	---	---	48
1107	gabapentin	-0.191	4	-0.276	---	---	25
1109	betamethasone	-0.008	3	-0.275	---	---	33
1110	protoveratrine A	0.05	4	-0.274	---	---	25
1111	syrosingopine	-0.147	4	-0.274	---	---	25
1117	hydrocortisone	-0.077	3	-0.273	---	---	33
1118	atropine oxide	-0.069	5	-0.273	---	---	40
1122	pentamidine	-0.116	5	-0.272	---	---	20
1123	probenecid	-0.138	4	-0.271	---	---	25
1124	bacitracin	-0.09	3	-0.271	---	---	33
1126	napelline	-0.113	4	-0.271	---	---	25
1127	R-atenolol	-0.04	4	-0.271	---	---	25
1128	chlorpromazine	-0.047	19	-0.27	---	---	26
1135	parbendazole	-0.002	4	-0.266	---	---	25
1137	alfadolone	-0.163	3	-0.266	---	---	33
1138	clomipramine	-0.042	4	-0.265	---	---	25
1139	guanabenz	-0.098	5	-0.265	---	---	20
1140	oxyphenbutazone	-0.182	4	-0.265	---	---	25
1142	bretylium tosilate	-0.06	4	-0.264	---	---	25
1143	meclocycline	-0.117	4	-0.264	---	---	25
1149	kawain	-0.076	5	-0.261	---	---	40
1150	indometacin	-0.018	8	-0.261	---	---	12
1153	salbutamol	-0.097	5	-0.26	---	---	20
1154	dimenhydrinate	-0.152	4	-0.26	---	---	25
1159	methanthelinium bromide	-0.066	4	-0.259	---	---	25
1161	citiolone	-0.062	6	-0.259	---	---	33
1162	lisuride	0.015	5	-0.259	---	---	20
1164	spectinomycin	-0.075	4	-0.258	---	---	25
1165	sirolimus	-0.247	44	-0.258	---	---	43
1166	khellin	-0.255	5	-0.257	---	---	40
1169	dicoumarol	0.018	6	-0.256	---	---	16
1170	kaempferol	-0.122	4	-0.256	---	---	25
1172	prednisone	0	5	-0.255	---	---	0
1174	hymecromone	-0.046	4	-0.254	---	---	25
1175	sulindac	-0.087	7	-0.254	---	---	42
1178	cefepime	-0.09	4	-0.252	---	---	25
1179	asiaticoside	0.026	4	-0.251	---	---	25
1181	PHA-00851261E	0.008	8	-0.25	---	---	12
1182	cyclopenthiazide	-0.202	4	-0.25	---	---	25
1184	methylprednisolone	-0.124	4	-0.249	---	---	25
1185	practolol	-0.035	4	-0.249	---	---	25
1186	alfaxalone	-0.008	3	-0.248	---	---	33
1187	MG-262	-0.044	3	-0.248	---	---	33
1188	clidinium bromide	-0.055	4	-0.248	---	---	25
1191	dehydrocholic acid	-0.126	5	-0.247	---	---	40
1192	Prestwick-1103	-0.182	4	-0.246	---	---	25
1193	stachydrine	-0.11	4	-0.246	---	---	25
1195	minocycline	-0.245	5	-0.246	---	---	40
1196	picotamide	-0.16	5	-0.245	---	---	40
1198	dizocilpine	-0.027	5	-0.244	---	---	40
1199	guaifenesin	-0.089	6	-0.243	---	---	33
1200	isoxicam	-0.184	5	-0.242	---	---	40
1202	pepstatin	-0.072	4	-0.242	---	---	25
1203	betulinic acid	-0.095	4	-0.242	---	---	25
1204	tretinoin	-0.1	22	-0.242	---	---	31
1205	2,6-dimethylpiperidine	-0.159	5	-0.241	---	---	20
1207	methylergometrine	0.032	4	-0.241	---	---	25
1209	5707885	0.054	4	-0.24	---	---	25
1210	daunorubicin	-0.061	4	-0.24	---	---	25
1211	bicuculline	0.007	4	-0.239	---	---	25
1212	trifluoperazine	-0.18	16	-0.239	---	---	37
1214	mesalazine	-0.065	5	-0.237	---	---	40
1215	hydrastinine	-0.161	5	-0.237	---	---	40
1216	Prestwick-1084	-0.039	4	-0.237	---	---	25
1217	metamizole sodium	0.012	6	-0.236	---	---	16
1218	cefotaxime	-0.045	5	-0.236	---	---	20
1221	sulfamethoxazole	0.054	5	-0.234	---	---	20
1222	bucladesine	-0.108	6	-0.234	---	---	16
1225	pramocaine	-0.044	5	-0.231	---	---	40
1233	corbadrine	-0.014	4	-0.23	---	---	25
1236	thioproperazine	-0.111	5	-0.228	---	---	40
1238	proxymetacaine	0.011	4	-0.227	---	---	25
1240	haloperidol	-0.104	32	-0.226	---	---	31
1241	josamycin	-0.14	5	-0.226	---	---	40
1242	levodopa	-0.122	5	-0.225	---	---	20
1243	chlorcyclizine	-0.138	6	-0.225	---	---	16
1244	amiloride	-0.117	5	-0.223	---	---	40
1245	sulfadimidine	0.084	6	-0.223	---	---	16
1248	estriol	0.011	4	-0.221	---	---	25
1249	apomorphine	-0.057	5	-0.221	---	---	40
1250	kinetin	-0.009	4	-0.22	---	---	25
1253	perphenazine	-0.226	5	-0.219	---	---	40
1255	genistein	-0.172	17	-0.219	---	---	41
1256	nafcillin	-0.014	4	-0.218	---	---	25
1259	flunisolide	0.039	6	-0.217	---	---	16
1262	pizotifen	-0.113	4	-0.215	---	---	25
1263	PF-00562151-00	-0.03	8	-0.212	---	---	37
1264	benzamil	-0.119	6	-0.212	---	---	33
1265	pheniramine	0.001	5	-0.212	---	---	20
1267	astemizole	-0.088	5	-0.21	---	---	20
1268	AG-013608	-0.123	8	-0.21	---	---	37
1270	methotrexate	-0.066	8	-0.21	---	---	25
1273	terfenadine	-0.076	3	-0.209	---	---	33
1276	minoxidil	-0.014	5	-0.206	---	---	20
1277	clozapine	-0.087	17	-0.206	---	---	17
1282	oxybutynin	-0.038	4	-0.201	---	---	25
1284	lobelanidine	-0.031	4	-0.196	---	---	25
1286	zardaverine	-0.013	4	-0.192	---	---	25
1288	azathioprine	-0.143	7	-0.19	---	---	42
1289	fulvestrant	-0.196	40	-0.19	---	---	40
1290	guanfacine	-0.037	5	-0.189	---	---	20
1291	acetylsalicylic acid	-0.037	13	-0.188	---	---	23
1293	fluphenazine	-0.161	18	-0.187	---	---	33
1294	thioridazine	-0.192	20	-0.184	---	---	35
1295	moroxydine	-0.11	5	-0.183	---	---	40
1296	acetylsalicylsalicylic acid	-0.041	4	-0.183	---	---	25
1298	prochlorperazine	-0.116	16	-0.18	---	---	37
1299	0179445-0000	0.001	8	-0.179	---	---	25
1307	hydroquinine	-0.018	4	-0.158	---	---	25
1309	estradiol	0.025	37	0.137	---	---	32
1308	valproic acid	0.004	57	0.139	---	---	19
1306	6-bromoindirubin-3'-oxime	-0.018	7	0.158	---	---	28
1304	rosiglitazone	-0.06	14	0.16	---	---	14
1305	troglitazone	0.062	16	0.16	---	---	31
1303	trifluridine	-0.017	4	0.167	---	---	25
1302	colchicine	-0.083	6	0.174	---	---	16
1301	miconazole	0.005	5	0.176	---	---	20
1300	ciprofloxacin	-0.01	5	0.177	---	---	20
1297	promazine	0.002	6	0.183	---	---	33
1292	prilocaine	-0.075	6	0.187	---	---	16
1287	mafenide	0.042	5	0.191	---	---	20
1285	cefoxitin	0.017	4	0.195	---	---	25
1283	diprophylline	0.003	5	0.199	---	---	20
1281	convolamine	0.016	4	0.201	---	---	25
1280	loperamide	-0.131	6	0.202	---	---	16
1279	novobiocin	-0.02	9	0.203	---	---	11
1278	tetroquinone	-0.04	4	0.206	---	---	25
1275	alfuzosin	0.068	5	0.208	---	---	40
1272	wortmannin	-0.117	18	0.209	---	---	11
1274	calcium folinate	0.025	5	0.209	---	---	20
1269	pargyline	0.032	4	0.21	---	---	25
1271	octopamine	-0.032	4	0.21	---	---	25
1266	PNU-0230031	0.13	8	0.212	---	---	37
1261	antazoline	-0.008	4	0.215	---	---	25
1260	benfotiamine	-0.021	5	0.216	---	---	20
1257	azacyclonol	-0.089	5	0.218	---	---	20
1258	naloxone	0.006	6	0.218	---	---	33
1252	trimethadione	-0.007	4	0.219	---	---	25
1254	CP-863187	-0.009	4	0.219	---	---	25
1251	sulfabenzamide	0.003	4	0.22	---	---	25
1246	mefenamic acid	0.095	5	0.222	---	---	40
1247	cyclic adenosine monophosphate	0.004	4	0.222	---	---	25
1239	sulfamonomethoxine	0.017	4	0.226	---	---	25
1235	betazole	0	5	0.228	---	---	20
1237	erythromycin	0.026	5	0.228	---	---	20
1234	quercetin	0.128	6	0.229	---	---	33
1229	piperacetazine	0.054	4	0.23	---	---	25
1230	succinylsulfathiazole	0.044	4	0.23	---	---	25
1231	biperiden	0.02	5	0.23	---	---	20
1232	felodipine	0.102	7	0.23	---	---	28
1226	naftidrofuryl	0.016	4	0.231	---	---	25
1227	isoetarine	0.02	4	0.231	---	---	25
1228	phensuximide	0.042	4	0.231	---	---	25
1224	vinburnine	-0.057	4	0.232	---	---	25
1223	meclofenoxate	0.017	6	0.233	---	---	33
1220	sulfafurazole	0.074	5	0.234	---	---	40
1219	clopamide	0.055	4	0.235	---	---	25
1213	suprofen	0.072	4	0.238	---	---	25
1206	boldine	0.049	4	0.241	---	---	25
1208	propoxycaine	0.064	4	0.241	---	---	25
1201	dydrogesterone	0.038	4	0.242	---	---	25
1197	pimozide	-0.03	4	0.244	---	---	25
1194	cefalexin	0.119	5	0.246	---	---	40
1189	nilutamide	-0.147	4	0.248	---	---	0
1190	nabumetone	0.078	4	0.248	---	---	25
1183	bupivacaine	0	4	0.25	---	---	0
1180	rimexolone	0.133	4	0.251	---	---	25
1176	flumetasone	0.112	6	0.253	---	---	33
1177	diclofenac	0.185	5	0.253	---	---	40
1173	probucol	-0.065	6	0.254	---	---	16
1171	flufenamic acid	0.058	6	0.255	---	---	33
1167	canrenoic acid	0.004	4	0.257	---	---	25
1168	gossypol	-0.013	6	0.257	---	---	16
1163	alpha-estradiol	0.097	16	0.258	---	---	25
1160	15(S)-15-methylprostaglandin E2	0.106	4	0.259	---	---	25
1155	clindamycin	0	5	0.26	---	---	0
1156	dexamethasone	0.012	8	0.26	---	---	25
1157	oxolinic acid	0.203	5	0.26	---	---	40
1158	ciclosporin	-0.079	6	0.26	---	---	33
1151	fursultiamine	-0.036	4	0.261	---	---	25
1152	ciprofibrate	-0.015	4	0.261	---	---	25
1146	colecalciferol	-0.068	4	0.262	---	---	25
1147	idoxuridine	-0.067	5	0.262	---	---	40
1148	strophanthidin	-0.152	4	0.262	---	---	0
1144	ramifenazone	0.029	4	0.263	---	---	25
1145	SR-95531	0.137	4	0.263	---	---	25
1141	thalidomide	0.039	7	0.265	---	---	42
1136	oxolamine	0.019	4	0.266	---	---	25
1134	piretanide	0	4	0.267	---	---	0
1132	carbamazepine	0.028	8	0.268	---	---	37
1133	ikarugamycin	0.162	3	0.268	---	---	33
1129	alclometasone	-0.018	4	0.27	---	---	25
1130	dipyridamole	-0.058	6	0.27	---	---	16
1131	fluvoxamine	-0.047	4	0.27	---	---	25
1125	isoxsuprine	0.055	5	0.271	---	---	40
1121	isradipine	0.128	4	0.272	---	---	25
1119	cloxacillin	0	4	0.273	---	---	0
1120	profenamine	-0.05	4	0.273	---	---	25
1112	dipivefrine	0	4	0.274	---	---	0
1113	dropropizine	0.092	4	0.274	---	---	25
1114	ketoprofen	0.213	6	0.274	---	---	33
1115	copper sulfate	0.009	4	0.274	---	---	25
1116	verapamil	0.069	6	0.274	---	---	33
1108	hesperidin	0.137	4	0.276	---	---	25
1105	pyrithyldione	0	4	0.277	---	---	0
1106	sulfamethoxypyridazine	0.134	5	0.277	---	---	40
1100	fenofibrate	-0.06	3	0.278	---	---	33
1102	demecarium bromide	-0.022	4	0.278	---	---	25
1103	procainamide	0.187	4	0.278	---	---	25
1104	kanamycin	0	4	0.278	---	---	0
1098	lorglumide	0.18	5	0.279	---	---	40
1094	isoconazole	0.089	5	0.28	---	---	20
1095	Prestwick-972	0	3	0.28	---	---	0
1089	fenbufen	0.065	6	0.283	---	---	16
1088	tamoxifen	0.156	7	0.284	---	---	42
1083	pyridoxine	0.099	4	0.286	---	---	25
1084	PHA-00745360	-0.084	8	0.286	---	---	0
1085	naringin	0.174	4	0.286	---	---	25
1086	serotonin	0.011	5	0.286	---	---	40
1081	ofloxacin	0.008	5	0.287	---	---	40
1076	3-acetylcoumarin	0.071	5	0.288	---	---	20
1077	canadine	0.163	4	0.288	---	---	25
1078	propylthiouracil	0.102	4	0.288	---	---	25
1069	hydroflumethiazide	-0.021	5	0.29	---	---	20
1070	lactobionic acid	0	4	0.29	---	---	0
1067	butyl hydroxybenzoate	-0.06	5	0.291	---	---	20
1061	benzathine benzylpenicillin	0.155	4	0.292	---	---	25
1062	isoniazid	-0.118	5	0.292	---	---	0
1063	megestrol	0	4	0.292	---	---	0
1060	nifedipine	0.161	7	0.293	---	---	28
1055	imipramine	-0.094	4	0.294	---	---	25
1056	mebeverine	0	4	0.294	---	---	0
1053	chlorpropamide	0.071	6	0.296	---	---	33
1045	glycopyrronium bromide	0.181	5	0.297	---	---	40
1046	tolbutamide	-0.018	7	0.297	---	---	14
1047	domperidone	0.051	4	0.297	---	---	25
1048	metolazone	0.06	5	0.297	---	---	20
1043	xamoterol	0.024	3	0.3	---	---	33
1042	gemfibrozil	-0.011	5	0.301	---	---	20
1037	bethanechol	0.107	4	0.302	---	---	25
1035	fenoterol	0.193	3	0.303	---	---	33
1027	azlocillin	0.131	4	0.304	---	---	25
1029	pirinixic acid	-0.002	5	0.304	---	---	20
1030	conessine	0	4	0.304	---	---	0
1031	tiaprofenic acid	0.151	4	0.304	---	---	25
1033	fasudil	0	2	0.304	---	---	0
1017	carisoprodol	0	4	0.306	---	---	0
1018	amylocaine	-0.153	5	0.306	---	---	0
1020	amiprilose	0.134	4	0.306	---	---	25
1021	meclofenamic acid	0.022	5	0.306	---	---	20
1022	3-nitropropionic acid	0.111	4	0.306	---	---	25
1014	loracarbef	0.122	4	0.307	---	---	25
1015	triflusal	0.184	3	0.307	---	---	33
1012	aminoglutethimide	-0.02	3	0.308	---	---	33
1013	emetine	0.017	4	0.308	---	---	25
1006	trihexyphenidyl	-0.094	3	0.31	---	---	33
1002	tolazoline	0.223	5	0.312	---	---	40
997	harmine	0.141	4	0.313	---	---	25
999	mometasone	0.171	4	0.313	---	---	25
994	carbenoxolone	0.018	4	0.314	---	---	25
996	aminophylline	0.11	4	0.314	---	---	25
993	aminocaproic acid	0.011	3	0.315	---	---	33
989	solanine	0.116	4	0.316	---	---	25
990	omeprazole	0	4	0.316	---	---	0
986	epivincamine	0.118	4	0.317	---	---	25
988	phenformin	0.161	7	0.317	---	---	42
979	sodium phenylbutyrate	-0.088	7	0.32	---	---	14
968	acenocoumarol	-0.013	5	0.324	---	---	40
970	vinblastine	-0.251	3	0.324	---	---	0
971	cortisone	-0.023	3	0.324	---	---	33
972	lisinopril	0.033	3	0.324	---	---	33
965	norfloxacin	0.058	5	0.326	---	---	40
966	debrisoquine	0.142	4	0.326	---	---	25
961	ethaverine	0.175	4	0.327	---	---	25
956	hycanthone	0.145	4	0.328	---	---	25
957	meglumine	0.122	4	0.328	---	---	25
959	palmatine	0	4	0.328	---	---	0
951	N6-methyladenosine	-0.091	4	0.33	---	---	25
948	thioperamide	0.092	5	0.332	---	---	40
944	lasalocid	-0.04	4	0.333	---	---	25
946	fendiline	-0.098	3	0.333	---	---	33
947	oleandomycin	-0.022	5	0.333	---	---	20
940	pilocarpine	0.089	4	0.334	---	---	25
941	clorgiline	0.115	4	0.334	---	---	25
936	C-75	0.105	4	0.335	---	---	25
937	noretynodrel	-0.174	4	0.335	---	---	0
933	mepyramine	-0.018	4	0.336	---	---	25
934	furazolidone	0	4	0.336	---	---	0
929	altretamine	-0.085	4	0.337	---	---	25
930	tetramisole	0.117	4	0.337	---	---	25
932	neomycin	0.134	5	0.337	---	---	40
924	xylometazoline	0.033	4	0.339	---	---	25
916	timolol	-0.155	4	0.34	---	---	0
917	Gly-His-Lys	-0.181	3	0.34	---	---	0
920	mepenzolate bromide	0.201	5	0.34	---	---	40
921	guanethidine	-0.013	3	0.34	---	---	33
914	Prestwick-559	0	3	0.341	---	---	0
915	moxonidine	0.2	3	0.341	---	---	33
912	cinchocaine	0.106	5	0.344	---	---	20
909	alsterpaullone	0.118	3	0.345	---	---	33
910	iopromide	-0.049	4	0.345	---	---	25
911	alpha-yohimbine	0.031	3	0.345	---	---	33
904	mebhydrolin	-0.14	4	0.347	---	---	0
905	yohimbic acid	0	3	0.347	---	---	0
897	telenzepine	0.135	4	0.348	---	---	25
900	memantine	-0.026	4	0.348	---	---	25
901	NS-398	0.144	3	0.348	---	---	33
902	triamcinolone	-0.054	5	0.348	---	---	40
903	flurbiprofen	0.033	5	0.348	---	---	40
894	7-aminocephalosporanic acid	0	4	0.349	---	---	0
896	sulfadoxine	0	3	0.349	---	---	0
892	clemizole	0.214	5	0.35	---	---	40
888	6-benzylaminopurine	0.259	5	0.351	---	---	40
889	ticlopidine	0.129	5	0.351	---	---	40
890	lobeline	0.101	4	0.351	---	---	25
884	lidocaine	0	5	0.352	---	---	0
885	paromomycin	0.16	4	0.352	---	---	25
882	glycocholic acid	0	4	0.353	---	---	0
883	alprostadil	0.09	7	0.353	---	---	28
877	thiamazole	0.037	6	0.354	---	---	33
875	phenylpropanolamine	0.017	4	0.355	---	---	25
871	pioglitazone	0.215	11	0.356	---	---	36
872	tranylcypromine	0.139	5	0.356	---	---	40
869	lovastatin	-0.024	4	0.357	---	---	25
870	terguride	0.007	8	0.357	---	---	37
866	diphenylpyraline	0.074	6	0.358	---	---	33
862	perhexiline	0.039	4	0.359	---	---	25
864	estropipate	0	4	0.359	---	---	0
857	Prestwick-967	0.159	4	0.36	---	---	25
858	corticosterone	-0.074	4	0.36	---	---	25
855	dantrolene	-0.006	6	0.361	---	---	16
849	fluocinonide	0.268	5	0.363	---	---	40
851	milrinone	0.196	3	0.363	---	---	33
852	mianserin	0.124	5	0.363	---	---	20
853	homochlorcyclizine	0.114	4	0.363	---	---	25
843	PF-00539745-00	-0.164	3	0.364	---	---	0
845	methapyrilene	0.113	4	0.364	---	---	25
839	fusaric acid	0.114	4	0.365	---	---	25
841	orlistat	0.195	5	0.365	---	---	40
835	dihydrostreptomycin	0	5	0.366	---	---	0
836	ethotoin	0.072	6	0.366	---	---	16
837	fusidic acid	0.003	4	0.366	---	---	25
838	laudanosine	0.096	4	0.366	---	---	25
833	metampicillin	-0.003	5	0.367	---	---	20
834	guanadrel	0.001	5	0.367	---	---	40
832	amitriptyline	-0.118	6	0.368	---	---	0
827	Prestwick-864	0.121	4	0.37	---	---	25
829	(-)-isoprenaline	0.109	4	0.37	---	---	25
821	dorzolamide	0	4	0.373	---	---	0
822	methoxamine	0.01	4	0.373	---	---	25
817	acemetacin	0.139	4	0.374	---	---	25
818	mesoridazine	0.124	4	0.374	---	---	25
816	etilefrine	0.166	4	0.375	---	---	25
808	acetohexamide	0	4	0.376	---	---	0
810	benserazide	0.092	5	0.376	---	---	20
811	naproxen	0.26	9	0.376	---	---	44
806	3-acetamidocoumarin	-0.05	4	0.377	---	---	25
804	monensin	-0.07	6	0.378	---	---	0
805	SB-202190	0.282	5	0.378	---	---	40
803	sisomicin	0.111	4	0.379	---	---	25
800	tiletamine	0	4	0.38	---	---	0
796	midodrine	-0.036	5	0.381	---	---	20
797	nizatidine	-0.079	4	0.381	---	---	25
799	cefotetan	0.128	3	0.381	---	---	33
793	oxymetazoline	-0.065	4	0.382	---	---	25
795	karakoline	0.07	6	0.382	---	---	16
792	sulfamerazine	0.138	5	0.383	---	---	20
787	lomustine	-0.136	4	0.385	---	---	0
788	cyproheptadine	0.02	5	0.385	---	---	20
782	ozagrel	0.13	4	0.386	---	---	25
784	bacampicillin	-0.032	4	0.386	---	---	25
785	pinacidil	0.096	4	0.386	---	---	25
780	raloxifene	0.034	7	0.387	---	---	28
781	merbromin	0.12	5	0.387	---	---	40
776	butirosin	0.12	4	0.388	---	---	25
777	iloprost	0.21	3	0.388	---	---	33
778	benzthiazide	0.015	4	0.388	---	---	25
774	diphemanil metilsulfate	0.216	5	0.389	---	---	40
775	dicycloverine	0.082	5	0.389	---	---	20
771	fipexide	0.199	3	0.39	---	---	33
773	cefixime	0.123	4	0.39	---	---	25
764	metergoline	0.106	4	0.392	---	---	25
765	rofecoxib	0.075	6	0.392	---	---	33
761	thiostrepton	0.2	4	0.395	---	---	25
751	vinpocetine	0.111	4	0.398	---	---	25
743	SR-95639A	0.109	4	0.401	---	---	25
733	zuclopenthixol	0.164	4	0.406	---	---	25
734	sulfasalazine	0.065	5	0.406	---	---	40
735	proglumide	0.094	5	0.406	---	---	20
729	tetrahydroalstonine	0	4	0.408	---	---	0
730	nortriptyline	0.09	4	0.408	---	---	25
731	zalcitabine	0	4	0.408	---	---	0
726	artemisinin	-0.128	3	0.41	---	---	33
727	tolnaftate	0.124	5	0.41	---	---	20
724	5194442	-0.018	4	0.411	---	---	25
721	benperidol	0.165	4	0.412	---	---	25
722	hexestrol	0.15	4	0.412	---	---	25
718	hydralazine	0.16	6	0.414	---	---	33
716	oxybuprocaine	0.102	4	0.415	---	---	25
713	lomefloxacin	0.217	6	0.418	---	---	33
712	penbutolol	-0.078	3	0.419	---	---	33
709	monastrol	0.189	8	0.421	---	---	37
710	Prestwick-692	-0.008	4	0.421	---	---	25
708	oxamniquine	0.113	4	0.422	---	---	25
705	terbutaline	0	4	0.423	---	---	0
704	thiocolchicoside	0.117	4	0.424	---	---	25
700	iproniazid	0.079	5	0.426	---	---	40
697	orphenadrine	0.2	6	0.427	---	---	33
694	dexibuprofen	0.117	4	0.428	---	---	25
689	mestranol	0.116	4	0.43	---	---	25
690	albendazole	0	3	0.43	---	---	0
691	meteneprost	0.123	4	0.43	---	---	25
692	2-aminobenzenesulfonamide	-0.13	4	0.43	---	---	0
685	Chicago Sky Blue 6B	0.201	4	0.434	---	---	25
686	metformin	0.172	10	0.434	---	---	40
683	oxytetracycline	0.156	3	0.436	---	---	33
682	biotin	0	3	0.437	---	---	0
677	(+/-)-catechin	0.138	4	0.439	---	---	25
673	rifabutin	0.303	3	0.44	---	---	33
671	tracazolate	0.161	4	0.441	---	---	25
668	rolipram	0.106	4	0.442	---	---	25
669	metronidazole	0.015	5	0.442	---	---	20
670	clomifene	-0.139	4	0.442	---	---	0
664	clioquinol	0.105	5	0.443	---	---	20
665	esculetin	0.204	3	0.443	---	---	33
666	bergenin	0	4	0.443	---	---	0
660	thiamine	0.236	3	0.445	---	---	33
662	cytisine	0.085	4	0.445	---	---	25
658	halcinonide	0.073	5	0.446	---	---	20
651	chloropyramine	0.143	4	0.451	---	---	25
653	pancuronium bromide	0.14	4	0.451	---	---	25
654	levobunolol	-0.009	4	0.451	---	---	25
649	remoxipride	0.099	4	0.452	---	---	25
650	tonzonium bromide	0	4	0.452	---	---	0
646	3-hydroxy-DL-kynurenine	-0.022	6	0.453	---	---	16
648	Prestwick-682	0	4	0.453	---	---	0
644	ribavirin	0	4	0.454	---	---	0
638	chlortetracycline	0.165	5	0.455	---	---	40
639	cloperastine	0.183	6	0.455	---	---	33
641	co-dergocrine mesilate	0.023	4	0.455	---	---	25
636	0225151-0000	0.169	3	0.456	---	---	33
633	viomycin	-0.018	4	0.458	---	---	25
631	tacrine	0.095	4	0.459	---	---	25
632	etoposide	0	4	0.459	---	---	0
630	ciclacillin	0.105	4	0.46	---	---	25
627	methyldopate	-0.146	4	0.462	---	---	0
623	AR-A014418	0.218	3	0.47	---	---	33
620	etiocholanolone	-0.072	6	0.472	---	---	0
622	menadione	0	2	0.472	---	---	0
618	primaquine	0.127	4	0.475	---	---	25
617	testosterone	0.099	5	0.476	---	---	40
614	pipemidic acid	0	3	0.477	---	---	0
616	fluoxetine	-0.005	4	0.477	---	---	25
612	cobalt chloride	0.143	3	0.479	---	---	33
611	BCB000040	0.106	4	0.48	---	---	25
610	bromopride	0.083	6	0.481	---	---	16
607	nisoxetine	0.173	4	0.482	---	---	25
608	ritodrine	0.107	4	0.482	---	---	25
605	triflupromazine	-0.054	4	0.483	---	---	25
596	dapsone	0.183	5	0.491	---	---	40
598	quinpirole	0.156	4	0.491	---	---	25
599	myricetin	0.144	4	0.491	---	---	25
593	nitrendipine	0.227	5	0.492	---	---	40
592	vigabatrin	0	3	0.493	---	---	0
589	nocodazole	0.123	6	0.494	---	---	16
590	colforsin	0.174	5	0.494	---	---	40
581	zoxazolamine	0	4	0.501	---	---	0
580	cyanocobalamin	0.095	4	0.502	---	---	25
577	heptaminol	0	5	0.505	---	---	0
575	piperine	0.133	4	0.506	---	---	25
574	(+)-chelidonine	0.117	4	0.508	---	---	25
573	beta-escin	0.172	6	0.509	---	---	33
571	pirenzepine	0.21	5	0.51	---	---	40
570	cephaeline	0	5	0.511	---	---	0
569	metrizamide	0.127	4	0.512	---	---	25
566	clofilium tosylate	0	3	0.516	---	---	0
565	ampyrone	0.164	5	0.52	---	---	20
563	vincamine	0.1	6	0.521	---	---	16
564	nefopam	0.189	5	0.521	---	---	40
561	sulfadimethoxine	0.079	5	0.523	---	---	40
558	iohexol	0	4	0.524	---	---	0
559	isocarboxazid	0.118	5	0.524	---	---	20
556	nimodipine	0	4	0.528	---	---	0
552	nystatin	0	3	0.53	---	---	0
554	fludrocortisone	0.13	8	0.53	---	---	37
551	tranexamic acid	0.2	5	0.532	---	---	40
545	ethambutol	-0.034	5	0.536	---	---	20
543	amantadine	0	4	0.537	---	---	0
541	tolazamide	0.157	3	0.54	---	---	33
539	thapsigargin	0	3	0.542	---	---	0
538	praziquantel	0.178	4	0.543	---	---	25
535	cefamandole	0	4	0.548	---	---	0
534	carteolol	0.152	4	0.549	---	---	25
532	aceclofenac	0.17	4	0.553	---	---	25
533	thiamphenicol	0.064	5	0.553	---	---	40
531	tomelukast	0	1	0.556	---	---	0
528	W-13	0	2	0.566	---	---	0
525	tyrphostin AG-1478	0	1	0.569	---	---	0
526	chlormezanone	0.089	4	0.569	---	---	25
524	clorsulon	0.114	4	0.572	---	---	25
523	pirlindole	0	3	0.574	---	---	0
519	trapidil	0	3	0.579	---	---	0
520	MG-132	0	1	0.579	---	---	0
517	phenyl biguanide	0	1	0.586	---	---	0
516	suloctidil	0.101	4	0.587	---	---	25
514	CP-944629	0.126	4	0.59	---	---	25
512	arachidonyltrifluoromethane	0	2	0.591	---	---	0
513	lumicolchicine	0.129	3	0.591	---	---	33
508	triamterene	0.105	5	0.595	---	---	20
506	cyclobenzaprine	0.132	4	0.596	---	---	25
501	atracurium besilate	0.204	3	0.61	---	---	33
499	nadolol	0.115	4	0.618	---	---	25
497	1,5-isoquinolinediol	0	1	0.626	---	---	0
494	5149715	0	1	0.631	---	---	0
495	5114445	0	1	0.631	---	---	0
493	pheneticillin	0.11	4	0.633	---	---	25
492	vancomycin	0	4	0.635	---	---	0
491	5186223	0	1	0.64	---	---	0
490	atractyloside	0	5	0.643	---	---	0
489	gentamicin	0.159	4	0.646	---	---	25
488	calmidazolium	0	2	0.653	---	---	0
487	Prestwick-983	0.177	3	0.662	---	---	33
486	diphenhydramine	0.11	5	0.675	---	---	20
482	calycanthine	0.087	4	0.676	---	---	25
483	oxamic acid	0	1	0.676	---	---	0
481	benzocaine	0.119	4	0.677	---	---	25
479	pentoxifylline	0.073	5	0.679	---	---	20
477	Prestwick-691	0.167	3	0.683	---	---	33
476	tioguanine	0	1	0.684	---	---	0
474	AH-6809	0	2	0.693	---	---	0
472	PHA-00665752	0	1	0.696	---	---	0
470	cefoperazone	0.128	3	0.7	---	---	33
469	podophyllotoxin	0.103	4	0.702	---	---	25
468	HNMPA-(AM)3	0	1	0.703	---	---	0
467	adiphenine	0	5	0.715	---	---	0
466	2-deoxy-D-glucose	0	1	0.718	---	---	0
465	5666823	0	1	0.721	---	---	0
464	topiramate	0	1	0.724	---	---	0
463	oligomycin	0	1	0.728	---	---	0
462	DL-PPMP	0	1	0.731	---	---	0
461	phenanthridinone	0	1	0.732	---	---	0
459	BW-B70C	0	1	0.764	---	---	0
460	5151277	0	1	0.764	---	---	0
458	exemestane	0	1	0.768	---	---	0
450	HC toxin	0.5	1	0.892	---	---	100
449	5213008	0.533	1	0.914	---	---	100
446	dopamine	0.547	1	0.923	---	---	100
444	dimethyloxalylglycine	0.59	1	0.948	---	---	100
441	(-)-catechin	0.623	1	0.964	---	---	100
440	5286656	0.67	1	0.98	---	---	100
